# Supplementary material for: High dimensional model representation of log likelihood ratio: binary classification with SNP data
Source: BMC Med Genomics. 2020 Sep 21;13(Suppl 9):133. doi: 10.1186/s12920-020-00774-1 (PMC7504683; doi:10.1186/s12920-020-00774-1)
Supplement: Supplementary file 1 — Additional file 1 Supplementary: top SNPs of LABS-HDMR-CO. The top SNPs used by LABS-HDMR-CO for the HAPGEN2, breast cancer, and lung cancer datasets are provided in the Supplementary. [file 12920_2020_774_MOESM1_ESM.xlsx]

## Sheet: HAPGENtop1000
SNP id	chromosome	Location	|r^f|	Positive_risk	recessive_ind
rs1982151	9	85807085	5.37904	-1	TRUE
rs796004	9	85784618	5.37826	1	FALSE
rs296887	9	85784890	5.37826	1	FALSE
rs296889	9	85785391	5.37826	1	FALSE
rs296890	9	85785551	5.37826	1	FALSE
rs796003	9	85785621	5.37826	1	FALSE
rs296893	9	85788010	5.37749	1	FALSE
rs11140325	9	85824855	5.37672	-1	TRUE
rs10868080	9	85816589	5.37517	-1	TRUE
rs296888	9	85785318	5.33972	1	TRUE
9-85826250	9	85826250	4.80015	-1	TRUE
rs4877814	9	85813073	4.7877	-1	FALSE
rs4877815	9	85813088	4.7877	-1	FALSE
rs10780640	9	85816492	4.7877	-1	FALSE
rs6559753	9	85794631	4.78351	-1	FALSE
rs7020841	9	85821887	4.74792	-1	FALSE
rs12004439	9	85822534	4.74792	-1	FALSE
rs12004471	9	85822666	4.74792	-1	FALSE
rs55857857	9	85829943	4.7421	-1	FALSE
rs12349699	9	85830197	4.7421	-1	FALSE
rs296891	9	85787028	4.72594	1	FALSE
rs296892	9	85787626	4.72594	1	FALSE
rs796002	9	85791850	4.72594	1	FALSE
rs796001	9	85792603	4.72594	1	FALSE
rs796000	9	85793004	4.72594	1	FALSE
rs10868077	9	85793907	4.72594	-1	FALSE
rs7875011	9	85794666	4.72594	-1	FALSE
rs7875242	9	85794819	4.72594	-1	FALSE
rs7021189	9	85801226	4.72594	-1	FALSE
9-85801843	9	85801843	4.72594	-1	FALSE
rs10780639	9	85810366	4.72594	-1	FALSE
rs5018100	9	85812169	4.72594	-1	FALSE
rs12551039	9	85814442	4.72594	-1	TRUE
rs7045008	9	85818761	4.72594	-1	FALSE																		0
rs10868075	9	85779081	4.69739	-1	FALSE
9-85828929	9	85828929	4.68897	-1	FALSE
rs7039458	9	85829819	4.68897	-1	FALSE
rs12006540	9	85822551	4.46024	-1	FALSE
9-85805565	9	85805565	4.42983	-1	FALSE
rs861539	14	103235506	4.39949	-1	FALSE
rs861534	14	103238454	4.39949	-1	TRUE
rs861531	14	103242560	4.39949	-1	FALSE
rs8018979	14	103178840	4.38501	-1	FALSE
rs11849259	14	103186074	4.38501	-1	FALSE
rs3783404	14	103188251	4.38501	-1	FALSE
rs55885592	14	103195777	4.38501	-1	FALSE
rs56660916	14	103195890	4.38501	-1	FALSE
rs57218990	14	103197760	4.38501	-1	FALSE
rs2403205	14	103213138	4.38501	-1	FALSE
rs709400	14	103219228	4.38501	-1	FALSE
rs861548	14	103224359	4.38501	-1	FALSE
rs11624505	14	103172530	4.34679	-1	FALSE
rs61995780	14	103190365	4.34679	-1	FALSE
rs58133129	14	103174512	4.31379	-1	TRUE
rs10145755	14	103191737	4.3048	-1	TRUE
rs861538	14	103236486	4.3048	-1	TRUE
rs11465788	1	67420882	4.298	-1	FALSE
rs6588248	1	67425572	4.298	-1	FALSE
rs1321157	1	67426698	4.298	-1	TRUE
1-67428483	1	67428483	4.298	-1	TRUE
rs11209013	1	67428874	4.298	-1	TRUE
rs61996721	14	103131105	4.23951	-1	TRUE
rs60802358	14	103121396	4.23225	-1	TRUE
rs10140410	14	103132119	4.23225	-1	TRUE
rs10143293	14	103132767	4.23225	-1	TRUE
rs7142883	14	103136398	4.23225	-1	TRUE
rs55864158	14	103138332	4.23225	-1	TRUE
rs56017123	14	103145030	4.23225	-1	TRUE
14-103157576	14	103157576	4.23225	-1	TRUE
rs8005885	14	103194544	4.10356	-1	TRUE
rs10135248	14	103192063	4.09941	-1	FALSE
rs10868066	9	85665991	4.09176	-1	FALSE
rs10147049	14	103209967	4.08896	-1	TRUE
rs8003090	14	103154997	3.95423	-1	FALSE
rs10134399	14	103153210	3.95182	-1	TRUE
rs6559756	9	85811353	3.94595	-1	TRUE
rs11621777	14	103141843	3.92496	-1	TRUE
rs861536	14	103237317	3.88867	-1	TRUE
rs3915733	14	103217106	3.88455	-1	TRUE
rs7864367	9	85817205	3.87864	-1	TRUE
rs11626658	14	103142118	3.86372	-1	FALSE
rs296885	9	85774723	3.83524	1	TRUE
rs7024316	9	85754313	3.76806	1	FALSE
rs28660416	14	103113968	3.73349	-1	FALSE
rs61996716	14	103115847	3.73349	-1	FALSE
rs61996717	14	103118324	3.73349	-1	FALSE
rs28514618	14	103123616	3.73269	-1	TRUE
14-103117510	14	103117510	3.72868	-1	FALSE
rs10868074	9	85758063	3.72868	1	FALSE
rs1572031	9	85761618	3.72868	1	FALSE
rs28744517	14	103108171	3.71899	-1	FALSE
rs57447494	14	103104322	3.71656	-1	FALSE
rs59281218	14	103106092	3.71656	-1	TRUE
rs2274268	14	103099131	3.71412	-1	TRUE
rs192705	9	85781524	3.71249	1	TRUE
rs10780638	9	85795747	3.71249	-1	TRUE
9-85800856	9	85800856	3.71249	-1	TRUE
rs28513222	14	103097822	3.71167	-1	TRUE
rs2274269	14	103098999	3.65624	-1	FALSE
rs7862847	9	85840486	3.63618	-1	TRUE
rs12006281	9	85846769	3.63176	-1	TRUE
rs10868079	9	85797737	3.60485	-1	TRUE
rs6593	14	103233035	3.55424	-1	TRUE
9-85543656	9	85543656	3.51453	-1	FALSE
rs4877817	9	85845507	3.48907	-1	TRUE
rs7089424	10	63422165	3.47909	-1	TRUE
rs6671221	1	67410879	3.462	-1	TRUE
rs7554898	1	67415048	3.462	-1	FALSE
rs7087507	10	63415695	3.43697	-1	FALSE
rs861528	14	103252751	3.43697	-1	FALSE
rs59217746	14	103174516	3.43158	-1	FALSE
rs4877816	9	85831259	3.42071	-1	FALSE
rs7150141	14	103199105	3.41661	-1	TRUE
rs61996718	14	103118587	3.41523	-1	TRUE
rs7520667	1	67383227	3.40893	-1	TRUE
rs11790588	9	85852859	3.40418	-1	TRUE
9-85846294	9	85846294	3.39861	-1	TRUE
9-85849194	9	85849194	3.39861	-1	TRUE
rs61996723	14	103135217	3.38171	-1	TRUE
rs11140301	9	85736758	3.37601	1	TRUE
rs11627794	14	103210668	3.35872	-1	TRUE
rs1112005	8	18300156	3.33519	-1	FALSE
8-18302383	8	18302383	3.33519	-1	FALSE
rs11140323	9	85821783	3.32922	-1	FALSE
rs1884444	1	67406400	3.32847	-1	TRUE
rs721398	8	18303585	3.32321	-1	TRUE
rs1390359	8	18305609	3.32321	-1	TRUE
rs4646255	8	18306654	3.32321	-1	TRUE
rs4646259	8	18307125	3.32321	-1	TRUE
rs59243457	19	46193143	3.31717	-1	FALSE
rs1872123	19	46193499	3.31717	-1	TRUE
rs1872124	19	46193500	3.31717	-1	FALSE
rs1872125	19	46193556	3.31717	-1	FALSE
rs8104022	19	46194674	3.31717	-1	FALSE
rs62109048	19	46195097	3.31717	-1	TRUE
rs7250601	19	46195244	3.31717	-1	TRUE
rs7250745	19	46195300	3.31717	-1	FALSE
rs57134942	8	18309540	3.31109	-1	TRUE
rs11140329	9	85835863	3.31109	-1	TRUE
rs12346801	9	85836745	3.31109	-1	TRUE
rs8101756	19	46194362	3.31109	-1	FALSE
rs10409285	19	46194810	3.31109	-1	FALSE
rs9414758	10	63424030	3.30498	-1	TRUE
rs7250873	19	46195462	3.30498	-1	TRUE
rs7250991	19	46195548	3.30498	-1	TRUE
rs16974799	19	46195917	3.30498	-1	TRUE
rs62109049	19	46196089	3.29882	-1	TRUE
9-85846714	9	85846714	3.2864	-1	TRUE
rs45605031	8	18304519	3.28013	-1	TRUE
rs2054675	19	46187595	3.28013	-1	TRUE
rs6559752	9	85759895	3.2752	1	TRUE
rs296883	9	85768745	3.26569	1	TRUE
rs296884	9	85772743	3.26569	1	TRUE
rs696825	9	85772896	3.26569	1	TRUE
9-85753774	9	85753774	3.26442	1	TRUE
rs7853254	9	85741869	3.26359	1	TRUE
rs61338127	9	85865677	3.26108	-1	TRUE
rs10115699	9	85744037	3.25103	1	TRUE
rs12975479	19	46174691	3.24818	-1	TRUE
rs8106966	19	46177661	3.24818	-1	TRUE
rs8106911	19	46177906	3.24818	-1	TRUE
rs9410888	9	85655222	3.23852	1	TRUE
rs10123966	9	85684526	3.23852	1	TRUE
rs13296528	9	85712370	3.23852	1	TRUE
rs10868071	9	85722433	3.23852	1	TRUE
rs1889113	9	85727485	3.23852	1	TRUE
rs7020300	9	85740467	3.23852	1	TRUE
rs10114889	9	85742926	3.23852	1	TRUE
rs4147132	9	85749033	3.23852	1	TRUE
rs2576362	9	85762395	3.23852	1	TRUE
rs2780103	9	85764388	3.23852	1	TRUE
rs11140277	9	85671022	3.23774	1	TRUE
rs1831757	9	85699150	3.23774	1	TRUE
rs10868068	9	85712300	3.23774	1	TRUE
rs4147133	9	85748924	3.23774	1	TRUE
rs7045126	9	85758694	3.23774	1	TRUE
rs13290882	9	85687154	3.23695	1	TRUE
rs7033292	9	85715400	3.23458	1	TRUE
rs10125715	9	85718678	3.23142	1	TRUE
rs2015501	1	67407179	3.22186	-1	TRUE
rs2180295	1	67394780	3.20392	-1	TRUE
rs12755265	1	67395402	3.20392	-1	TRUE
rs2863207	1	67401523	3.20392	-1	TRUE
rs6683039	1	67403921	3.20392	-1	TRUE
rs1158199	1	67378727	3.20166	-1	TRUE
rs6588246	1	67384804	3.20166	-1	TRUE
rs2902439	1	67389934	3.20166	-1	FALSE
rs2863204	1	67390344	3.20166	-1	FALSE
rs6682925	1	67403850	3.19711	-1	FALSE
1-67382034	1	67382034	3.18796	-1	FALSE
rs4906345	14	103152065	3.18796	1	FALSE
rs12041056	1	67399848	3.16423	-1	FALSE
9-85832331	9	85832331	3.15999	-1	FALSE
rs9415635	10	63423488	3.15465	-1	FALSE
rs11140332	9	85841727	3.1165	-1	FALSE
rs13296600	9	85831955	3.1165	-1	FALSE
19-46196356	19	46196356	3.10158	-1	FALSE
9-85811745	9	85811745	3.07104	-1	FALSE
rs7027601	9	85842473	3.05541	-1	FALSE
rs2087852	8	18296206	3.04751	-1	TRUE
rs7251624	19	46195287	3.04751	-1	TRUE
rs7154587	14	103092503	3.04034	-1	TRUE
rs7154948	14	103092697	3.04034	-1	TRUE
14-103093457	14	103093457	3.04034	-1	TRUE
rs295289	9	85636758	3.02577	1	FALSE
9-85680974	9	85680974	3.01525	-1	FALSE
rs60277614	9	85688274	3.01525	-1	TRUE
9-85830897	9	85830897	2.99872	-1	TRUE
9-85839486	9	85839486	2.99872	-1	TRUE
rs418816	9	85650915	2.99794	1	TRUE
rs3119921	9	85652179	2.99245	1	TRUE
rs11507182	9	85831096	2.99035	-1	TRUE
rs11533046	9	85845661	2.99035	-1	TRUE
9-85851303	9	85851303	2.99035	-1	TRUE
rs10868072	9	85724300	2.98191	-1	FALSE
rs62493018	8	18306063	2.96482	-1	FALSE
rs3786547	19	46198031	2.9605	-1	TRUE
rs2200237	19	46198505	2.9605	-1	FALSE
rs11881991	19	46198804	2.9605	-1	TRUE
19-46205225	19	46205225	2.9605	-1	TRUE
19-46205285	19	46205285	2.9605	-1	FALSE
rs58474042	9	85733240	2.94743	-1	TRUE
9-85770728	9	85770728	2.94743	-1	FALSE
rs17086750	9	85783635	2.94743	-1	FALSE
rs12001293	9	85802385	2.94743	-1	FALSE
9-85803087	9	85803087	2.94743	-1	FALSE
rs11626905	14	103085819	2.94215	-1	TRUE
rs7158317	14	103135604	2.92076	-1	TRUE
rs4412406	8	18323490	2.91398	-1	TRUE
9-85739759	9	85739759	2.91322	1	TRUE
rs10125673	9	85753315	2.91322	1	TRUE
rs1572030	9	85761431	2.91171	1	TRUE
rs7190652	16	68173793	2.91171	-1	TRUE
rs12449005	16	68190353	2.90257	-1	TRUE
rs3906189	9	85670783	2.90104	1	TRUE
rs7196943	16	68149950	2.89336	-1	TRUE
rs11075727	16	68163322	2.89336	-1	TRUE
16-68164599	16	68164599	2.89336	-1	TRUE
rs10852457	16	68165354	2.89336	-1	TRUE
rs11075728	16	68169083	2.89336	-1	TRUE
rs11642115	16	68176585	2.89336	-1	FALSE
rs3885612	16	68183588	2.89336	-1	FALSE
rs16958970	16	68185294	2.89336	-1	TRUE
rs12596823	16	68192258	2.89336	-1	TRUE
16-68192560	16	68192560	2.89336	-1	TRUE
rs11643530	16	68193828	2.89336	-1	FALSE
16-68205996	16	68205996	2.89336	-1	TRUE
rs11646884	16	68206599	2.89336	-1	TRUE
rs8060588	16	68214001	2.89336	-1	TRUE
rs56316408	16	68216277	2.89336	-1	TRUE
rs12325186	16	68216308	2.89336	-1	TRUE
16-68227477	16	68227477	2.89336	-1	TRUE
rs10852458	16	68229911	2.89336	-1	TRUE
rs60010276	16	68232306	2.89336	-1	TRUE
rs2361838	16	68233587	2.89336	-1	TRUE
rs60472033	16	68235210	2.89336	-1	TRUE
16-68247856	16	68247856	2.89336	-1	TRUE
rs8053080	16	68249786	2.89336	-1	TRUE
rs8052086	16	68249969	2.89336	-1	TRUE
rs8047885	16	68252244	2.89336	-1	TRUE
16-68253090	16	68253090	2.89336	-1	TRUE
rs10454066	16	68256506	2.89336	-1	TRUE
rs61310815	16	68258740	2.89336	-1	TRUE
16-68260355	16	68260355	2.89336	-1	TRUE
rs16959035	16	68265146	2.89336	-1	TRUE
rs9933526	16	68265450	2.89336	-1	FALSE
rs3743673	16	68268812	2.89336	-1	TRUE
16-68271458	16	68271458	2.89336	-1	TRUE
rs12595927	16	68273839	2.89336	-1	FALSE
16-68275613	16	68275613	2.89336	-1	TRUE
rs3169315	16	68278465	2.89336	-1	TRUE
rs12921549	16	68279631	2.89336	-1	TRUE
rs12447883	16	68280298	2.89336	-1	TRUE
rs12595869	16	68287295	2.89336	-1	TRUE
16-68292004	16	68292004	2.89336	-1	TRUE
16-68292064	16	68292064	2.89336	-1	TRUE
rs12232410	16	68294352	2.89336	-1	TRUE
rs10163235	16	68297368	2.89336	-1	TRUE
rs10048108	16	68299749	2.89336	-1	TRUE
rs1800566	16	68302646	2.89336	-1	TRUE
rs295278	9	85609964	2.89181	1	TRUE
rs295268	9	85619125	2.89181	1	TRUE
rs7047907	9	85558480	2.87309	-1	TRUE
rs4298563	9	85729423	2.85722	1	TRUE
rs2274914	9	85690799	2.85562	1	TRUE
rs1831758	9	85699235	2.85562	1	TRUE
1-67384387	1	67384387	2.84296	-1	TRUE
rs11996129	8	18298855	2.84207	-1	TRUE
rs4428702	8	18307822	2.84207	-1	TRUE
rs2306606	19	46208022	2.77558	-1	TRUE
rs942865	14	103085003	2.75983	-1	TRUE
rs6559751	9	85741089	2.75556	1	TRUE
rs2042041	9	85631101	2.71341	1	TRUE
rs942863	14	103091021	2.70387	-1	TRUE
rs177042	9	85789576	2.7023	1	TRUE
rs7855659	9	85631896	2.69054	1	TRUE
rs295290	9	85637425	2.69054	1	TRUE
rs55850239	9	85526571	2.68572	-1	TRUE
rs2287373	9	85544630	2.68368	-1	TRUE
rs11140239	9	85565097	2.68368	-1	TRUE
rs7036960	9	85537248	2.66557	-1	FALSE
rs7048546	9	85549967	2.63344	-1	TRUE
rs6988857	8	18311953	2.63007	-1	TRUE
rs61290794	8	18312280	2.63007	-1	TRUE
rs62493023	8	18315895	2.63007	-1	TRUE
rs7044691	9	85558294	2.61306	-1	TRUE
rs12339076	9	85565282	2.61306	-1	TRUE
rs4877802	9	85528696	2.60568	-1	TRUE
rs7855015	9	85584260	2.60568	-1	TRUE
rs7874454	9	85588502	2.60413	-1	TRUE
rs4385546	9	85579969	2.60282	-1	TRUE
rs2111683	9	85563724	2.60259	-1	TRUE
rs4877809	9	85568347	2.60259	-1	TRUE
rs2160822	9	85572238	2.60259	-1	TRUE
9-85575727	9	85575727	2.60259	-1	TRUE
rs1558922	9	85576619	2.60259	-1	TRUE
rs13301582	9	85579433	2.60259	-1	TRUE
9-85584086	9	85584086	2.60259	-1	TRUE
rs10868062	9	85586118	2.60259	-1	TRUE
rs10868063	9	85586371	2.60259	-1	TRUE
rs10868064	9	85587502	2.60259	-1	TRUE
rs11140249	9	85591224	2.60259	-1	FALSE
rs295287	9	85615228	2.60104	1	FALSE
rs9410590	9	85617120	2.60104	1	TRUE
rs10868050	9	85535205	2.59793	-1	TRUE
rs10746723	9	85538513	2.59793	-1	TRUE
rs4348579	9	85567481	2.59759	-1	TRUE
rs10868059	9	85580493	2.59759	-1	TRUE
rs2098494	9	85527864	2.59709	-1	TRUE
rs10868047	9	85529278	2.59709	-1	TRUE
rs28729100	9	85592151	2.59709	-1	FALSE
rs10780628	9	85529396	2.59565	-1	TRUE
rs10780629	9	85529867	2.59565	-1	FALSE
rs7021357	9	85589635	2.59565	-1	FALSE
9-85600702	9	85600702	2.59525	-1	FALSE
rs4877804	9	85541340	2.59421	-1	FALSE
rs4877264	9	85541578	2.59421	-1	FALSE
rs3763623	9	85543741	2.59421	-1	FALSE
rs4750	9	85544331	2.59421	-1	FALSE
rs12339592	9	85546095	2.59421	-1	FALSE
rs10780632	9	85553481	2.59421	-1	FALSE
rs10868052	9	85553658	2.59421	-1	FALSE
rs10746724	9	85554591	2.59421	-1	FALSE
rs11140236	9	85557713	2.59421	-1	FALSE
rs10868053	9	85557925	2.59421	-1	FALSE
rs10868054	9	85559176	2.59421	-1	TRUE
rs11140237	9	85559859	2.59421	-1	FALSE
rs3763622	9	85561582	2.59421	-1	FALSE
rs7042776	9	85563080	2.59421	-1	FALSE
rs7849343	9	85565326	2.59421	-1	FALSE
rs2378660	9	85567439	2.59421	-1	FALSE
rs4242624	9	85569057	2.59421	-1	FALSE
rs10868057	9	85569559	2.59421	-1	FALSE
rs7023396	9	85570715	2.59421	-1	FALSE
rs10780633	9	85571571	2.59421	-1	FALSE
rs4576496	9	85573397	2.59421	-1	FALSE
rs11140242	9	85574519	2.59421	-1	FALSE
rs11140243	9	85574711	2.59421	-1	FALSE
rs10125556	9	85575604	2.59421	-1	FALSE
rs56299907	9	85579611	2.59421	-1	FALSE
rs11140247	9	85581752	2.59421	-1	FALSE
rs10868060	9	85582531	2.59421	-1	FALSE
rs7042197	9	85583462	2.59421	-1	FALSE
rs10868061	9	85585491	2.59421	-1	FALSE
rs10780634	9	85586681	2.59421	-1	FALSE
rs4877810	9	85588131	2.59421	-1	FALSE
rs7874436	9	85588425	2.59421	-1	FALSE
rs4877811	9	85589914	2.59421	-1	FALSE
rs11792650	9	85591062	2.59421	-1	FALSE
rs7848686	9	85594764	2.59421	-1	FALSE
rs7864189	9	85594914	2.59421	-1	FALSE
9-85599538	9	85599538	2.59421	-1	TRUE
rs55881223	9	85599671	2.59421	-1	FALSE
rs4877265	9	85601180	2.59421	-1	TRUE
rs4877266	9	85601988	2.59421	-1	FALSE
rs58420893	9	85557816	2.59325	-1	TRUE
rs295292	9	85606608	2.59277	1	FALSE
rs295293	9	85607271	2.59277	1	FALSE
rs390893	9	85608832	2.59277	1	FALSE
rs7341930	9	85610207	2.59277	1	FALSE
rs295283	9	85614284	2.59277	1	FALSE
rs295284	9	85614386	2.59277	1	TRUE
rs295286	9	85614594	2.59277	1	FALSE
rs10118300	9	85617037	2.59277	1	FALSE
rs9314724	9	85617096	2.59277	1	FALSE
rs295269	9	85620207	2.59277	1	TRUE
rs295271	9	85621473	2.59277	1	TRUE
rs295272	9	85622857	2.59277	1	TRUE
rs17330622	9	85560153	2.59277	-1	TRUE
9-85563628	9	85563628	2.59277	-1	TRUE
rs918223	9	85601660	2.59277	-1	TRUE
9-85605077	9	85605077	2.59277	-1	TRUE
rs295276	9	85623614	2.59169	1	TRUE
rs295281	9	85613946	2.59133	1	TRUE
rs295285	9	85614534	2.59133	1	TRUE
rs10868048	9	85532976	2.59133	-1	TRUE
rs295280	9	85611567	2.59075	1	TRUE
rs10780630	9	85530884	2.58988	-1	TRUE
rs10780631	9	85531010	2.58988	-1	TRUE
rs2080664	9	85531279	2.58988	-1	TRUE
rs12057070	9	85533410	2.58988	-1	TRUE
rs7868930	9	85534723	2.58988	-1	TRUE
rs10868049	9	85535050	2.58988	-1	TRUE
rs11140227	9	85535553	2.58988	-1	TRUE
rs7859179	9	85576283	2.58843	-1	TRUE
rs295282	9	85614018	2.58348	1	FALSE
rs28584828	9	85616980	2.58262	1	FALSE
9-85584183	9	85584183	2.57751	-1	FALSE
rs11140246	9	85579390	2.57503	-1	FALSE
9-85546298	9	85546298	2.56176	-1	TRUE
rs11776187	8	18318699	2.54852	1	FALSE
rs3745274	19	46204681	2.53536	-1	FALSE
rs10868046	9	85528015	2.53157	-1	TRUE
rs10780648	9	85885182	2.51055	-1	FALSE
rs56264179	8	18310344	2.49973	-1	FALSE
rs4413850	9	85834585	2.49973	-1	FALSE
rs7532161	1	67414811	2.39466	-1	FALSE
rs11140289	9	85711248	2.39415	1	FALSE
rs7255561	19	46212137	2.34239	-1	FALSE
rs34830389	19	46208786	2.33634	-1	TRUE
rs7246456	19	46209918	2.33634	-1	TRUE
19-46210613	19	46210613	2.33634	-1	TRUE
rs2279343	19	46207103	2.33026	-1	FALSE
rs295274	9	85658535	2.32084	1	FALSE
rs9314725	9	85666363	2.32084	1	FALSE
rs12236416	9	85887398	2.2944	-1	FALSE
rs6559750	9	85728392	2.29397	1	TRUE
rs7026436	9	85722819	2.29007	1	TRUE
rs7869387	9	85680414	2.28452	1	TRUE
rs6660812	1	67416761	2.27305	-1	TRUE
rs3119753	9	85698227	2.2729	1	TRUE
rs295275	9	85661345	2.27034	1	TRUE
rs12377335	9	85686862	2.27034	1	TRUE
rs12552840	9	85694304	2.27034	1	TRUE
rs2065516	9	85703039	2.27034	1	TRUE
rs7875289	9	85707010	2.27034	1	TRUE
rs7865878	9	85731168	2.27034	1	FALSE
9-85587467	9	85587467	2.26635	-1	FALSE
rs10868094	9	85886569	2.20637	-1	FALSE
rs7259965	19	46213372	2.18779	-1	TRUE
rs10853744	19	46213779	2.18779	-1	TRUE
rs10868055	9	85560801	2.16247	-1	TRUE
rs11673270	19	46212684	2.15038	-1	TRUE
rs6559743	9	85608134	2.14697	1	TRUE
rs295279	9	85610695	2.14697	1	FALSE
rs9314723	9	85616440	2.14697	1	TRUE
rs295270	9	85620693	2.14697	1	TRUE
rs10868051	9	85540452	2.14697	-1	TRUE
rs7855503	9	85571458	2.14697	-1	TRUE
rs11140240	9	85571634	2.14697	-1	TRUE
rs12349272	9	85574981	2.14697	-1	TRUE
rs10868058	9	85580304	2.14697	-1	TRUE
rs11792634	9	85590919	2.14697	-1	TRUE
rs7851636	9	85591834	2.14697	-1	FALSE
rs4297107	9	85594404	2.14697	-1	TRUE
9-85595384	9	85595384	2.14697	-1	TRUE
rs295291	9	85604452	2.14697	-1	TRUE
rs448131	9	85628543	2.13912	1	TRUE
rs295288	9	85632904	2.13912	1	TRUE
rs2780142	9	85651809	2.13912	1	TRUE
rs7020920	9	85537352	2.12325	-1	TRUE
rs427314	9	85651113	2.11853	1	TRUE
rs1529954	9	85887619	2.11488	-1	TRUE
rs4877803	9	85528826	2.1132	-1	TRUE
rs10132436	14	103081947	2.04819	-1	TRUE
rs1041983	8	18302075	2.00672	-1	TRUE
rs752268	14	103081247	1.99866	-1	FALSE
rs58101275	14	103078173	1.98399	-1	TRUE
rs12344567	9	85588721	1.96449	-1	TRUE
rs11625044	14	103079513	1.9489	-1	TRUE
rs11622552	14	103077593	1.93692	-1	TRUE
rs7023082	9	85519820	1.92828	1	FALSE
rs10115799	9	85520726	1.92828	1	TRUE
rs8017780	14	103057058	1.91253	-1	TRUE
rs4535826	9	85746651	1.90646	1	TRUE
rs10124443	9	85523481	1.88753	1	TRUE
rs10132514	14	103081942	1.85537	-1	TRUE
rs9410887	9	85655215	1.79475	1	TRUE
rs28712486	9	85671693	1.79475	1	TRUE
rs7853377	9	85742025	1.79475	1	TRUE
rs28521174	9	85755125	1.79475	1	TRUE
rs296886	9	85781846	1.79475	1	TRUE
rs167203	9	85783134	1.79475	1	TRUE
rs11140324	9	85824129	1.79475	-1	TRUE
rs10746726	9	85825019	1.79475	-1	TRUE
rs10746727	9	85825093	1.79475	-1	TRUE
rs3180887	9	85743409	1.78601	1	TRUE
rs10500282	19	46200282	1.72575	-1	TRUE
rs10403955	19	46201278	1.72575	-1	TRUE
rs4601411	9	85567458	1.70919	-1	TRUE
rs7855177	9	85571402	1.70919	-1	TRUE
rs6559742	9	85591431	1.70919	-1	TRUE
rs55790309	14	103023287	1.70773	-1	TRUE
rs11622473	14	103049515	1.70773	-1	FALSE
rs62007715	14	102987145	1.69698	-1	TRUE
rs1436934	9	85867894	1.68475	-1	FALSE
rs10821937	10	63393915	1.66715	1	TRUE
rs7090445	10	63391182	1.66372	1	TRUE
rs4245595	10	63392901	1.66372	1	TRUE
10-63393583	10	63393583	1.66372	1	FALSE
rs10868088	9	85846443	1.6594	-1	FALSE
rs10868089	9	85847603	1.6594	-1	TRUE
rs10746729	9	85849602	1.6594	-1	TRUE
rs10780643	9	85850377	1.6594	-1	FALSE
rs10780644	9	85851171	1.6594	-1	FALSE
rs7853235	9	85850602	1.65867	-1	TRUE
rs7019272	9	85833955	1.65615	-1	TRUE
rs7024628	9	85838724	1.6547	-1	TRUE
rs6559760	9	85839872	1.6547	-1	TRUE
rs10046912	9	85832908	1.65255	-1	TRUE
rs55714514	9	85848582	1.64724	-1	TRUE
rs10780645	9	85851474	1.64724	-1	TRUE
rs10746728	9	85842019	1.64648	-1	TRUE
rs4646247	8	18303188	1.64521	-1	TRUE
rs10868083	9	85836392	1.64471	-1	TRUE
rs7847758	9	85840793	1.64168	-1	TRUE
rs55692426	9	85848485	1.63159	-1	TRUE
rs796007	9	85767361	1.62702	1	TRUE
rs7896246	10	63394396	1.61741	1	TRUE
rs11622835	14	103037257	1.61242	-1	TRUE
rs879552	14	103079951	1.6049	-1	TRUE
rs10761598	10	63409866	1.5659	1	TRUE
rs6559761	9	85842774	1.55693	-1	TRUE
rs930340	9	85853334	1.54953	-1	TRUE
9-85734786	9	85734786	1.54057	1	TRUE
rs4430161	9	85845988	1.52378	-1	TRUE
rs296894	9	85788264	1.5143	1	TRUE
rs1582396	9	85526059	1.42923	-1	TRUE
rs1020048	9	85856813	1.42065	-1	TRUE
rs1436935	9	85868175	1.41469	-1	TRUE
rs10735566	9	85870891	1.4093	-1	TRUE
rs7543257	1	67375987	1.40756	-1	TRUE
rs10489631	1	67373703	1.39947	-1	TRUE
rs4948492	10	63389745	1.39408	1	TRUE
rs7869321	9	85710602	1.37946	1	TRUE
rs12569203	1	67370935	1.34391	-1	TRUE
9-85662196	9	85662196	1.3251	1	TRUE
rs28620099	9	85664416	1.3251	1	TRUE
rs13289566	9	85693825	1.3251	1	TRUE
rs10868070	9	85720995	1.3251	1	TRUE
rs963459	9	85697262	1.32298	1	TRUE
rs13295895	9	85813066	1.31834	1	TRUE
rs11628213	14	103022206	1.29613	-1	TRUE
9-85884579	9	85884579	1.29332	-1	TRUE
rs7359090	14	103254075	1.28848	-1	TRUE
9-85614094	9	85614094	1.27485	1	TRUE
1-67439879	1	67439879	1.2715	-1	TRUE
rs11627529	14	103074310	1.25834	-1	TRUE
9-85861585	9	85861585	1.2576	-1	TRUE
rs11621037	14	103075913	1.25575	-1	TRUE
rs4333692	9	85857192	1.25392	-1	TRUE
rs10135868	14	103073900	1.25315	-1	TRUE
rs11623470	14	103074563	1.25315	-1	TRUE
rs45441198	14	103072364	1.25054	-1	TRUE
rs7030208	9	85860993	1.25024	-1	TRUE
rs3759584	14	103060552	1.24793	-1	TRUE
rs55723020	14	103061154	1.24793	-1	TRUE
rs11626787	14	103061502	1.24793	-1	TRUE
rs2296486	14	103072823	1.24731	-1	TRUE
rs2296484	14	103072847	1.24731	-1	TRUE
rs10746730	9	85859246	1.23486	-1	TRUE
rs1136165	14	103057933	1.23037	1	TRUE
rs7861065	9	85715864	1.21714	1	TRUE
rs1467561	14	103064714	1.19482	-1	TRUE
rs6588242	1	67375931	1.18995	-1	TRUE
rs4877818	9	85873395	1.18957	-1	TRUE
rs6588243	1	67375971	1.17892	-1	TRUE
rs1022736	14	103068176	1.17392	-1	TRUE
rs7152202	14	102956510	1.16614	-1	TRUE
rs186099	9	85609546	1.16432	1	TRUE
14-103051602	14	103051602	1.15567	-1	TRUE
rs62007687	14	102973516	1.15388	-1	TRUE
rs1803283	14	103056008	1.15237	1	TRUE
rs10143247	14	102990680	1.15203	-1	TRUE
rs7029362	9	85860513	1.14762	-1	TRUE
rs11623869	14	102953386	1.14508	-1	TRUE
9-85863663	9	85863663	1.1406	-1	TRUE
rs10150072	14	103047358	1.13797	-1	TRUE
rs62007681	14	102954404	1.13541	-1	TRUE
rs7158144	14	102957368	1.13541	-1	TRUE
rs7158822	14	102957621	1.13541	-1	TRUE
rs1028613	14	102958077	1.13541	-1	TRUE
rs10145793	14	102961099	1.13541	-1	FALSE
rs11624367	14	102962571	1.13541	-1	TRUE
rs62007684	14	102963976	1.13541	-1	TRUE
rs3783395	14	102964773	1.13541	-1	FALSE
rs62007686	14	102969097	1.13541	-1	TRUE
14-102986711	14	102986711	1.13541	-1	TRUE
rs7041434	9	85845759	1.13489	-1	TRUE
rs1013650	14	102978956	1.13285	-1	TRUE
rs2403173	14	102979042	1.13285	-1	TRUE
rs11622356	14	102981948	1.13285	-1	TRUE
rs28369539	14	102987051	1.13285	-1	TRUE
14-102987782	14	102987782	1.13285	-1	TRUE
rs28361338	14	102988647	1.13285	-1	TRUE
rs10141120	14	102992761	1.13285	-1	TRUE
rs2273700	14	102993167	1.13285	-1	TRUE
rs2273699	14	102993228	1.13285	-1	TRUE
rs7146506	14	102994230	1.13285	-1	FALSE
rs62007683	14	102963824	1.12984	-1	TRUE
rs28583452	14	103008417	1.12984	-1	TRUE
rs11626483	14	103002911	1.12946	-1	TRUE
rs7150317	14	102991444	1.12771	-1	TRUE
14-102999288	14	102999288	1.12731	-1	TRUE
rs28444993	14	103000317	1.12731	-1	TRUE
14-103009432	14	103009432	1.12731	-1	FALSE
rs62007718	14	103010189	1.12731	-1	FALSE
rs11628969	14	103010664	1.12731	-1	TRUE
rs62007719	14	103012883	1.12731	-1	TRUE
rs7160366	14	103013890	1.12731	-1	TRUE
14-103021234	14	103021234	1.12731	-1	FALSE
rs62006268	14	103031309	1.12731	-1	FALSE
rs10141433	14	103032312	1.12731	-1	FALSE
rs9671911	14	103037096	1.12731	-1	FALSE
rs3783402	14	103037682	1.12731	-1	FALSE
rs17617941	14	103022785	1.12692	-1	FALSE
rs8019578	14	103047477	1.12477	-1	TRUE
rs10133035	14	103048880	1.12477	-1	TRUE
rs10139279	14	102996207	1.12222	-1	TRUE
rs8015918	14	103012744	1.12222	-1	TRUE
rs7145113	14	103015167	1.12222	-1	TRUE
rs8013101	14	103021525	1.12222	-1	FALSE
rs55859054	14	103023419	1.12222	-1	TRUE
rs56365443	14	103029779	1.12222	-1	FALSE
rs62006272	14	103042743	1.12222	-1	FALSE
rs2403180	14	103018379	1.1219	-1	TRUE
rs10134580	14	102998004	1.11966	-1	TRUE
rs11622320	14	102981947	1.1171	-1	TRUE
rs7040780	9	85845434	1.11454	-1	TRUE
rs4642729	9	85846071	1.11454	-1	FALSE
rs12006267	9	85846829	1.11454	-1	TRUE
rs2083006	9	85849141	1.11454	-1	FALSE
rs10868090	9	85850367	1.11454	-1	TRUE
rs34216351	14	103009028	1.10938	-1	TRUE
rs7160208	14	103035281	1.09411	-1	FALSE
rs1951391	14	102968066	1.08403	-1	FALSE
rs7156150	14	103022374	1.07913	-1	FALSE
rs10780641	9	85836886	1.07506	-1	FALSE
rs10780642	9	85836973	1.07506	-1	TRUE
rs10868085	9	85838935	1.07506	-1	FALSE
rs11140331	9	85839118	1.07506	-1	FALSE
14-102948635	14	102948635	1.07479	1	FALSE
rs12005370	9	85830982	1.07261	-1	FALSE
rs28626081	14	102950503	1.07207	-1	FALSE
rs13285946	9	85525342	1.07051	-1	FALSE
rs3742458	14	103020121	1.07016	-1	FALSE
14-102951241	14	102951241	1.06386	-1	FALSE
9-85733595	9	85733595	1.06091	1	FALSE
rs295273	9	85656788	1.05458	1	TRUE
rs13295313	9	85752509	1.03622	1	TRUE
rs28592017	9	85664351	1.03099	1	TRUE
9-85736634	9	85736634	1.03099	1	TRUE
rs35010780	9	85689743	1.02746	1	FALSE
rs62565782	9	85790707	1.02746	1	FALSE
rs2778373	9	85694328	1.02554	1	TRUE
rs28496120	14	102967652	1.02464	-1	FALSE
14-102969004	14	102969004	1.02464	-1	TRUE
rs12587310	14	102977039	1.02213	1	FALSE
rs4906325	14	102994566	1.02213	1	FALSE
9-85652897	9	85652897	1.00325	1	TRUE
rs973460	9	85856918	0.981976	-1	FALSE
9-85652915	9	85652915	0.9707	1	TRUE
9-85524813	9	85524813	0.969612	1	TRUE
rs10780646	9	85862309	0.965933	-1	TRUE
9-85779070	9	85779070	0.958096	1	TRUE
rs12346234	9	85489605	0.946723	1	TRUE
rs7871328	9	85881733	0.945404	-1	TRUE
rs2118167	9	85883262	0.945404	-1	TRUE
rs10746731	9	85864353	0.943595	-1	TRUE
9-85672126	9	85672126	0.923013	1	TRUE
rs12890750	14	102930062	0.899518	1	TRUE
rs1989565	14	102931946	0.899518	1	TRUE
rs7155014	14	102933723	0.899518	1	TRUE
rs3783394	14	102928426	0.899518	-1	TRUE
rs1961600	14	102931897	0.899518	-1	TRUE
rs12889639	14	102929959	0.897537	1	FALSE
rs2010281	14	102932075	0.897298	-1	FALSE
rs4900572	14	102938604	0.888025	1	FALSE
14-102939602	14	102939602	0.888025	1	FALSE
rs12888077	14	102942306	0.888025	1	FALSE
rs7157631	14	102943078	0.888025	1	FALSE
rs7156619	14	102943079	0.888025	1	FALSE
rs12879085	14	102944173	0.888025	1	FALSE
rs6575984	14	102946207	0.888025	1	FALSE
rs7154246	14	102946547	0.888025	1	FALSE
rs12898029	14	102947637	0.888025	1	FALSE
14-102934638	14	102934638	0.888025	-1	FALSE
rs11621510	14	102939373	0.888025	-1	FALSE
rs7140564	14	102935538	0.883479	1	FALSE
rs11140226	9	85523125	0.873404	1	FALSE
rs12351483	9	85523890	0.865818	1	FALSE
rs10115817	9	85664411	0.857776	1	FALSE
rs1951392	14	102923120	0.840998	-1	FALSE
rs13294533	9	85495765	0.82984	1	FALSE
rs11624343	14	102928909	0.804416	-1	FALSE
9-85446204	9	85446204	0.790332	1	FALSE
9-85466353	9	85466353	0.790332	1	FALSE
rs10121045	9	85480350	0.726468	1	FALSE
rs35535452	9	85489223	0.726468	1	FALSE
rs12345514	9	85514246	0.723276	1	FALSE
rs12343837	9	85518220	0.723276	1	FALSE
9-85520403	9	85520403	0.723276	1	FALSE
rs10114717	9	85471565	0.723221	1	FALSE
rs7045761	9	85479280	0.723221	1	FALSE
rs10481738	9	85483615	0.723221	1	FALSE
rs944947	9	85489884	0.723221	1	FALSE
rs11140213	9	85491304	0.723221	1	FALSE
9-85494785	9	85494785	0.723221	1	FALSE
rs28555298	9	85510053	0.723221	1	FALSE
rs10122134	9	85491246	0.719817	1	FALSE
9-85518748	9	85518748	0.713188	1	FALSE
rs3447	9	85517063	0.711525	1	FALSE
rs11140193	9	85450175	0.698245	1	FALSE
rs34891935	9	85458738	0.698245	1	FALSE
rs12342901	9	85443004	0.696633	1	FALSE
rs11140196	9	85452173	0.696633	1	FALSE
rs12351677	9	85455231	0.696633	1	FALSE
rs13284999	9	85458843	0.696633	1	FALSE
rs10124333	9	85459611	0.696633	1	FALSE
rs10115072	9	85459989	0.696633	1	FALSE
rs10115073	9	85459990	0.696633	1	FALSE
rs34778713	9	85460130	0.696633	1	FALSE
rs13301956	9	85461747	0.696633	1	FALSE
9-85462164	9	85462164	0.696633	1	TRUE
rs11140201	9	85463723	0.696633	1	TRUE
rs9314722	9	85468593	0.696633	1	TRUE
rs10125987	9	85470530	0.696633	1	TRUE
rs12344615	9	85471015	0.696633	1	TRUE
rs13291631	9	85430247	0.695019	1	TRUE
rs11140184	9	85436552	0.695011	1	TRUE
rs12340935	9	85455403	0.693392	1	TRUE
9-85439030	9	85439030	0.686871	1	TRUE
rs9987871	9	85467849	0.683592	1	TRUE
rs10122131	9	85491224	0.678713	1	TRUE
rs7469301	9	85521933	0.640375	1	TRUE
rs10143623	14	103256629	0.638493	-1	TRUE
rs13289229	9	85414239	0.635572	1	TRUE
9-85826250	9	85826250	0.631892	-1	TRUE
rs4364707	9	85412537	0.630029	1	FALSE
rs10780640	9	85816492	0.620068	-1	FALSE
rs4877814	9	85813073	0.616996	-1	FALSE
rs4877815	9	85813088	0.616996	-1	FALSE
rs6559756	9	85811353	0.613446	-1	FALSE
rs177042	9	85789576	0.611807	1	FALSE
rs6559753	9	85794631	0.611627	-1	FALSE
9-85600702	9	85600702	0.609896	-1	FALSE
rs11140246	9	85579390	0.608913	-1	FALSE
rs55857857	9	85829943	0.608668	-1	FALSE
rs12349699	9	85830197	0.608668	-1	TRUE
rs12006540	9	85822551	0.608172	-1	FALSE
rs7020841	9	85821887	0.605261	-1	FALSE
rs12004439	9	85822534	0.605261	-1	FALSE
rs12004471	9	85822666	0.605261	-1	FALSE
rs7021189	9	85801226	0.601081	-1	FALSE
rs7864367	9	85817205	0.601081	-1	FALSE
rs10868077	9	85793907	0.598244	-1	FALSE
rs7875011	9	85794666	0.598244	-1	FALSE
rs7875242	9	85794819	0.598244	-1	FALSE
9-85801843	9	85801843	0.598244	-1	FALSE
rs10780639	9	85810366	0.598244	-1	TRUE
rs5018100	9	85812169	0.598244	-1	TRUE
rs12551039	9	85814442	0.598244	-1	FALSE
rs7045008	9	85818761	0.598244	-1	FALSE
rs296891	9	85787028	0.598244	1	FALSE
rs296892	9	85787626	0.598244	1	FALSE
rs796002	9	85791850	0.598244	1	FALSE
rs796001	9	85792603	0.598244	1	FALSE
rs796000	9	85793004	0.598244	1	FALSE
rs10868046	9	85528015	0.597695	-1	FALSE
rs1529954	9	85887619	0.596032	-1	FALSE
rs2098494	9	85527864	0.595695	-1	FALSE
rs10868047	9	85529278	0.595695	-1	FALSE
rs10780628	9	85529396	0.595695	-1	FALSE
rs10780629	9	85529867	0.595695	-1	FALSE
rs4877804	9	85541340	0.594296	-1	FALSE
rs4877264	9	85541578	0.594296	-1	FALSE
rs3763623	9	85543741	0.594296	-1	FALSE
rs4750	9	85544331	0.594296	-1	FALSE
rs12339592	9	85546095	0.594296	-1	FALSE
rs7048546	9	85549967	0.594296	-1	FALSE
rs10780632	9	85553481	0.594296	-1	TRUE
rs10868052	9	85553658	0.594296	-1	TRUE
rs10746724	9	85554591	0.594296	-1	TRUE
rs11140236	9	85557713	0.594296	-1	TRUE
rs10868053	9	85557925	0.594296	-1	TRUE
rs10868054	9	85559176	0.594296	-1	FALSE
rs11140237	9	85559859	0.594296	-1	FALSE
rs7042776	9	85563080	0.594296	-1	FALSE
rs7849343	9	85565326	0.594296	-1	FALSE
rs2378660	9	85567439	0.594296	-1	FALSE
rs4242624	9	85569057	0.594296	-1	FALSE
rs10868057	9	85569559	0.594296	-1	TRUE
rs7023396	9	85570715	0.594296	-1	TRUE
rs10780633	9	85571571	0.594296	-1	FALSE
rs4576496	9	85573397	0.594296	-1	FALSE
rs11140242	9	85574519	0.594296	-1	FALSE
rs11140243	9	85574711	0.594296	-1	FALSE
rs10125556	9	85575604	0.594296	-1	FALSE
rs56299907	9	85579611	0.594296	-1	TRUE
rs11140247	9	85581752	0.594296	-1	FALSE
rs10868060	9	85582531	0.594296	-1	FALSE
rs7042197	9	85583462	0.594296	-1	FALSE
rs10868061	9	85585491	0.594296	-1	FALSE
rs10780634	9	85586681	0.594296	-1	FALSE
rs4877810	9	85588131	0.594296	-1	FALSE
rs7874436	9	85588425	0.594296	-1	TRUE
rs4877811	9	85589914	0.594296	-1	FALSE
rs11792650	9	85591062	0.594296	-1	TRUE
rs7848686	9	85594764	0.594296	-1	FALSE
rs7864189	9	85594914	0.594296	-1	FALSE
9-85599538	9	85599538	0.594296	-1	FALSE
rs55881223	9	85599671	0.594296	-1	FALSE
rs4877265	9	85601180	0.594296	-1	TRUE
rs918223	9	85601660	0.594296	-1	FALSE
rs4877266	9	85601988	0.594296	-1	FALSE
9-85605077	9	85605077	0.594296	-1	FALSE
rs295292	9	85606608	0.594296	1	FALSE
rs295293	9	85607271	0.594296	1	FALSE
rs390893	9	85608832	0.594296	1	FALSE
rs7341930	9	85610207	0.594296	1	TRUE
rs295281	9	85613946	0.594296	1	TRUE
rs295283	9	85614284	0.594296	1	FALSE
rs295284	9	85614386	0.594296	1	FALSE
rs295285	9	85614534	0.594296	1	FALSE
rs295286	9	85614594	0.594296	1	FALSE
rs10118300	9	85617037	0.594296	1	FALSE
rs9314724	9	85617096	0.594296	1	FALSE
rs295269	9	85620207	0.594296	1	FALSE
rs295271	9	85621473	0.594296	1	FALSE
rs295272	9	85622857	0.594296	1	TRUE
rs7021357	9	85589635	0.594017	-1	TRUE
rs4385546	9	85579969	0.593736	-1	FALSE
rs28729100	9	85592151	0.593736	-1	FALSE
rs17330622	9	85560153	0.59153	-1	FALSE
rs3763622	9	85561582	0.59153	-1	TRUE
9-85563628	9	85563628	0.59153	-1	FALSE
rs10780630	9	85530884	0.591243	-1	FALSE
rs10780631	9	85531010	0.591243	-1	FALSE
rs2080664	9	85531279	0.591243	-1	FALSE
rs12057070	9	85533410	0.591243	-1	TRUE
rs7868930	9	85534723	0.591243	-1	TRUE
rs10868049	9	85535050	0.591243	-1	FALSE
rs11140227	9	85535553	0.591243	-1	FALSE
rs295282	9	85614018	0.588884	1	FALSE
rs7859179	9	85576283	0.588771	-1	TRUE
rs7855659	9	85631896	0.588378	1	TRUE
rs295290	9	85637425	0.588378	1	TRUE
rs10868048	9	85532976	0.58818	-1	FALSE
rs7044691	9	85558294	0.584499	-1	TRUE
rs12339076	9	85565282	0.584499	-1	TRUE
rs28584828	9	85616980	0.583585	1	TRUE
rs10868075	9	85779081	0.566755	-1	FALSE
rs10868062	9	85586118	0.566012	-1	TRUE
rs4877802	9	85528696	0.563966	-1	TRUE
rs2111683	9	85563724	0.563134	-1	TRUE
rs2160822	9	85572238	0.563134	-1	FALSE
9-85575727	9	85575727	0.563134	-1	TRUE
rs1558922	9	85576619	0.563134	-1	FALSE
rs13301582	9	85579433	0.563134	-1	TRUE
9-85584086	9	85584086	0.563134	-1	TRUE
rs7855015	9	85584260	0.563134	-1	TRUE
rs10868063	9	85586371	0.563134	-1	FALSE
rs10868064	9	85587502	0.563134	-1	FALSE
rs11140249	9	85591224	0.563134	-1	FALSE
rs295287	9	85615228	0.563134	1	FALSE
rs9410590	9	85617120	0.563134	1	FALSE
rs4877809	9	85568347	0.560949	-1	FALSE
rs4348579	9	85567481	0.560373	-1	FALSE
rs10868050	9	85535205	0.560248	-1	FALSE
rs10746723	9	85538513	0.560248	-1	TRUE
9-85546298	9	85546298	0.560248	-1	FALSE
rs7874454	9	85588502	0.560248	-1	FALSE
rs4298563	9	85729423	0.559768	1	FALSE
rs295280	9	85611567	0.559601	1	FALSE
rs295276	9	85623614	0.559132	1	FALSE
rs12344567	9	85588721	0.559075	-1	FALSE
rs10780648	9	85885182	0.555263	-1	FALSE
rs2274914	9	85690799	0.550035	1	FALSE
9-85584183	9	85584183	0.548563	-1	FALSE
rs1831758	9	85699235	0.546121	1	TRUE
rs1572030	9	85761431	0.540456	1	TRUE
rs3906189	9	85670783	0.538224	1	TRUE
9-85739759	9	85739759	0.537346	1	TRUE
rs10125673	9	85753315	0.537346	1	TRUE
rs10868059	9	85580493	0.534	-1	TRUE
rs2287373	9	85544630	0.525021	-1	TRUE
rs11140239	9	85565097	0.525021	-1	TRUE
rs7036960	9	85537248	0.507839	-1	TRUE
9-85805565	9	85805565	0.504984	-1	FALSE
rs11792821	9	85879770	0.481655	-1	FALSE
rs11209006	1	67391847	0.472746	1	FALSE
rs10889664	1	67408063	0.472249	1	FALSE
rs2295359	1	67408538	0.472249	1	FALSE
rs10889658	1	67393512	0.471764	1	FALSE
1-67384360	1	67384360	0.470536	1	FALSE
rs11209007	1	67391933	0.470536	1	FALSE
rs12043240	1	67396892	0.470536	1	FALSE
rs10889661	1	67397897	0.470536	1	TRUE
rs12030867	1	67400208	0.470536	1	TRUE
rs4655524	1	67402057	0.470536	1	TRUE
rs11465754	1	67404019	0.470068	1	TRUE
rs9729046	1	67379670	0.469307	1	FALSE
rs736197	1	67379723	0.469307	1	FALSE
rs4655682	1	67383555	0.469307	1	FALSE
rs4655683	1	67384201	0.469307	1	FALSE
rs1812491	1	67388758	0.469307	1	FALSE
rs12079083	1	67390182	0.469307	1	FALSE
rs10789226	1	67396316	0.469307	1	FALSE
rs963427	1	67381935	0.469233	1	FALSE
rs4655687	1	67422534	0.468262	1	TRUE
rs7866941	9	85522244	0.467721	1	FALSE
rs11209012	1	67419295	0.46568	1	TRUE
rs7532009	1	67421784	0.46568	1	TRUE
rs12095335	1	67422288	0.46568	1	FALSE
rs4655525	1	67422493	0.46568	1	FALSE
rs56920441	1	67424600	0.46568	1	FALSE
rs2064689	1	67425598	0.46568	1	TRUE
1-67427735	1	67427735	0.46568	1	FALSE
rs6688383	1	67428542	0.464496	1	FALSE
1-67431391	1	67431391	0.464496	1	TRUE
1-67431542	1	67431542	0.462123	1	TRUE
rs12401432	1	67429519	0.461322	1	TRUE
rs7856081	9	85514357	0.456419	1	TRUE
rs7024716	9	85521715	0.448588	1	TRUE
rs2068465	9	85520139	0.447672	1	TRUE
rs11140353	9	85870894	0.446624	-1	FALSE
rs12897511	14	103138755	0.446237	-1	TRUE
rs12349381	9	85868737	0.445095	-1	FALSE
rs11209005	1	67391266	0.44417	1	FALSE
rs4655685	1	67392732	0.44417	1	FALSE
rs10789225	1	67393685	0.44417	1	FALSE
rs12029362	1	67396819	0.44417	1	TRUE
1-67400269	1	67400269	0.44417	1	TRUE
rs11209004	1	67386520	0.442999	1	TRUE
rs62562588	9	85867210	0.44012	-1	TRUE
rs11465753	1	67404011	0.43896	1	TRUE
rs10889657	1	67388075	0.437545	1	FALSE
rs11140329	9	85835863	0.437025	-1	TRUE
rs12346801	9	85836745	0.437025	-1	FALSE
rs2118166	9	85883290	0.435749	-1	TRUE
9-85832331	9	85832331	0.434343	-1	TRUE
rs11140323	9	85821783	0.432843	-1	TRUE
rs13296600	9	85831955	0.424361	-1	TRUE
rs4413850	9	85834585	0.422536	-1	TRUE
rs10868094	9	85886569	0.416241	-1	FALSE
rs12236416	9	85887398	0.402802	-1	TRUE
rs59003190	9	85887178	0.40174	-1	FALSE
rs11140332	9	85841727	0.400601	-1	FALSE
9-85846294	9	85846294	0.400601	-1	FALSE
9-85849194	9	85849194	0.400601	-1	TRUE
rs11790588	9	85852859	0.394793	-1	TRUE
rs4877816	9	85831259	0.389109	-1	FALSE
rs1572134	9	85390367	0.387596	1	FALSE
rs61338127	9	85865677	0.385979	-1	TRUE
rs58420893	9	85557816	0.374151	-1	TRUE
rs10868066	9	85665991	0.373519	-1	TRUE
9-85543656	9	85543656	0.362104	-1	TRUE
rs10780638	9	85795747	0.361293	-1	TRUE
9-85800856	9	85800856	0.361293	-1	TRUE
rs192705	9	85781524	0.361293	1	TRUE
rs1572031	9	85761618	0.358164	1	TRUE
rs10868074	9	85758063	0.35729	1	TRUE
rs7024316	9	85754313	0.357243	1	TRUE
rs10868079	9	85797737	0.356375	-1	TRUE
rs1436934	9	85867894	0.354237	-1	TRUE
rs296885	9	85774723	0.353688	1	TRUE
rs3119753	9	85698227	0.353191	1	TRUE
rs427314	9	85651113	0.347159	1	TRUE
rs295274	9	85658535	0.342872	1	TRUE
rs9314725	9	85666363	0.342872	1	TRUE
9-85587467	9	85587467	0.333909	-1	TRUE
rs7865878	9	85731168	0.331203	1	TRUE
rs7026436	9	85722819	0.327281	1	TRUE
rs6559750	9	85728392	0.327281	1	TRUE
rs295275	9	85661345	0.326876	1	TRUE
rs12377335	9	85686862	0.326876	1	TRUE
rs12552840	9	85694304	0.326876	1	TRUE
rs2065516	9	85703039	0.326876	1	TRUE
rs7875289	9	85707010	0.326876	1	TRUE
rs10868051	9	85540452	0.324034	-1	TRUE
rs7855503	9	85571458	0.324034	-1	TRUE
rs12349272	9	85574981	0.324034	-1	TRUE
rs10868058	9	85580304	0.324034	-1	TRUE
rs11792634	9	85590919	0.324034	-1	TRUE
rs7851636	9	85591834	0.324034	-1	TRUE
rs4297107	9	85594404	0.324034	-1	TRUE
9-85595384	9	85595384	0.324034	-1	TRUE
rs295291	9	85604452	0.324034	-1	TRUE
rs6559743	9	85608134	0.324034	1	TRUE
rs295279	9	85610695	0.324034	1	TRUE
rs9314723	9	85616440	0.324034	1	TRUE
rs295270	9	85620693	0.324034	1	TRUE
rs10868055	9	85560801	0.323756	-1	TRUE
rs11140240	9	85571634	0.32317	-1	TRUE
rs7020920	9	85537352	0.322744	-1	TRUE
rs448131	9	85628543	0.322732	1	TRUE
rs295288	9	85632904	0.322732	1	TRUE
rs2780142	9	85651809	0.322732	1	TRUE
rs7869387	9	85680414	0.317869	1	FALSE
rs4877803	9	85528826		-1	FALSE

## Sheet: HAPGENtop100,000
SNP id	chromosome	location	abs(log(rf))	pos_risk	recessive_ind
rs1982151	9	85807085	5.37904	-1	TRUE
rs796004	9	85784618	5.37826	1	FALSE
rs296887	9	85784890	5.37826	1	FALSE
rs296889	9	85785391	5.37826	1	FALSE
rs296890	9	85785551	5.37826	1	FALSE
rs796003	9	85785621	5.37826	1	FALSE
rs296893	9	85788010	5.37749	1	FALSE
rs11140325	9	85824855	5.37672	-1	TRUE
rs10868080	9	85816589	5.37517	-1	TRUE
rs296888	9	85785318	5.33972	1	TRUE
9-85826250	9	85826250	4.80015	-1	TRUE
rs4877814	9	85813073	4.7877	-1	FALSE
rs4877815	9	85813088	4.7877	-1	FALSE
rs10780640	9	85816492	4.7877	-1	FALSE
rs6559753	9	85794631	4.78351	-1	FALSE
rs7020841	9	85821887	4.74792	-1	FALSE
rs12004439	9	85822534	4.74792	-1	FALSE
rs12004471	9	85822666	4.74792	-1	FALSE
rs55857857	9	85829943	4.7421	-1	FALSE
rs12349699	9	85830197	4.7421	-1	FALSE
rs296891	9	85787028	4.72594	1	FALSE
rs296892	9	85787626	4.72594	1	FALSE
rs796002	9	85791850	4.72594	1	FALSE
rs796001	9	85792603	4.72594	1	FALSE
rs796000	9	85793004	4.72594	1	FALSE
rs10868077	9	85793907	4.72594	-1	FALSE
rs7875011	9	85794666	4.72594	-1	FALSE
rs7875242	9	85794819	4.72594	-1	FALSE
rs7021189	9	85801226	4.72594	-1	FALSE
9-85801843	9	85801843	4.72594	-1	FALSE
rs10780639	9	85810366	4.72594	-1	FALSE
rs5018100	9	85812169	4.72594	-1	FALSE
rs12551039	9	85814442	4.72594	-1	TRUE
rs7045008	9	85818761	4.72594	-1	FALSE
rs10868075	9	85779081	4.69739	-1	FALSE
9-85828929	9	85828929	4.68897	-1	FALSE
rs7039458	9	85829819	4.68897	-1	FALSE
rs12006540	9	85822551	4.46024	-1	FALSE
9-85805565	9	85805565	4.42983	-1	FALSE
rs861539	14	103235506	4.39949	-1	FALSE
rs861534	14	103238454	4.39949	-1	TRUE
rs861531	14	103242560	4.39949	-1	FALSE
rs8018979	14	103178840	4.38501	-1	FALSE
rs11849259	14	103186074	4.38501	-1	FALSE
rs3783404	14	103188251	4.38501	-1	FALSE
rs55885592	14	103195777	4.38501	-1	FALSE
rs56660916	14	103195890	4.38501	-1	FALSE
rs57218990	14	103197760	4.38501	-1	FALSE
rs2403205	14	103213138	4.38501	-1	FALSE
rs709400	14	103219228	4.38501	-1	FALSE
rs861548	14	103224359	4.38501	-1	FALSE
rs11624505	14	103172530	4.34679	-1	FALSE
rs61995780	14	103190365	4.34679	-1	FALSE
rs58133129	14	103174512	4.31379	-1	TRUE
rs10145755	14	103191737	4.3048	-1	TRUE
rs861538	14	103236486	4.3048	-1	TRUE
rs11465788	1	67420882	4.298	-1	FALSE
rs6588248	1	67425572	4.298	-1	FALSE
rs1321157	1	67426698	4.298	-1	TRUE
1-67428483	1	67428483	4.298	-1	TRUE
rs11209013	1	67428874	4.298	-1	TRUE
rs61996721	14	103131105	4.23951	-1	TRUE
rs60802358	14	103121396	4.23225	-1	TRUE
rs10140410	14	103132119	4.23225	-1	TRUE
rs10143293	14	103132767	4.23225	-1	TRUE
rs7142883	14	103136398	4.23225	-1	TRUE
rs55864158	14	103138332	4.23225	-1	TRUE
rs56017123	14	103145030	4.23225	-1	TRUE
14-103157576	14	103157576	4.23225	-1	TRUE
rs8005885	14	103194544	4.10356	-1	TRUE
rs10135248	14	103192063	4.09941	-1	FALSE
rs10868066	9	85665991	4.09176	-1	FALSE
rs10147049	14	103209967	4.08896	-1	TRUE
rs8003090	14	103154997	3.95423	-1	FALSE
rs10134399	14	103153210	3.95182	-1	TRUE
rs6559756	9	85811353	3.94595	-1	TRUE
rs11621777	14	103141843	3.92496	-1	TRUE
rs861536	14	103237317	3.88867	-1	TRUE
rs3915733	14	103217106	3.88455	-1	TRUE
rs7864367	9	85817205	3.87864	-1	TRUE
rs11626658	14	103142118	3.86372	-1	FALSE
rs296885	9	85774723	3.83524	1	TRUE
rs7024316	9	85754313	3.76806	1	FALSE
rs28660416	14	103113968	3.73349	-1	FALSE
rs61996716	14	103115847	3.73349	-1	FALSE
rs61996717	14	103118324	3.73349	-1	FALSE
rs28514618	14	103123616	3.73269	-1	TRUE
14-103117510	14	103117510	3.72868	-1	FALSE
rs10868074	9	85758063	3.72868	1	FALSE
rs1572031	9	85761618	3.72868	1	FALSE
rs28744517	14	103108171	3.71899	-1	FALSE
rs57447494	14	103104322	3.71656	-1	FALSE
rs59281218	14	103106092	3.71656	-1	TRUE
rs2274268	14	103099131	3.71412	-1	TRUE
rs192705	9	85781524	3.71249	1	TRUE
rs10780638	9	85795747	3.71249	-1	TRUE
9-85800856	9	85800856	3.71249	-1	TRUE
rs28513222	14	103097822	3.71167	-1	TRUE
rs2274269	14	103098999	3.65624	-1	FALSE
rs7862847	9	85840486	3.63618	-1	TRUE
rs12006281	9	85846769	3.63176	-1	TRUE
rs10868079	9	85797737	3.60485	-1	TRUE
rs6593	14	103233035	3.55424	-1	TRUE
9-85543656	9	85543656	3.51453	-1	FALSE
rs4877817	9	85845507	3.48907	-1	TRUE
rs7089424	10	63422165	3.47909	-1	TRUE
rs6671221	1	67410879	3.462	-1	TRUE
rs7554898	1	67415048	3.462	-1	FALSE
rs7087507	10	63415695	3.43697	-1	FALSE
rs861528	14	103252751	3.43697	-1	FALSE
rs59217746	14	103174516	3.43158	-1	FALSE
rs4877816	9	85831259	3.42071	-1	FALSE
rs7150141	14	103199105	3.41661	-1	TRUE
rs61996718	14	103118587	3.41523	-1	TRUE
rs7520667	1	67383227	3.40893	-1	TRUE
rs11790588	9	85852859	3.40418	-1	TRUE
9-85846294	9	85846294	3.39861	-1	TRUE
9-85849194	9	85849194	3.39861	-1	TRUE
rs61996723	14	103135217	3.38171	-1	TRUE
rs11140301	9	85736758	3.37601	1	TRUE
rs11627794	14	103210668	3.35872	-1	TRUE
rs1112005	8	18300156	3.33519	-1	FALSE
8-18302383	8	18302383	3.33519	-1	FALSE
rs11140323	9	85821783	3.32922	-1	FALSE
rs1884444	1	67406400	3.32847	-1	TRUE
rs721398	8	18303585	3.32321	-1	TRUE
rs1390359	8	18305609	3.32321	-1	TRUE
rs4646255	8	18306654	3.32321	-1	TRUE
rs4646259	8	18307125	3.32321	-1	TRUE
rs59243457	19	46193143	3.31717	-1	FALSE
rs1872123	19	46193499	3.31717	-1	TRUE
rs1872124	19	46193500	3.31717	-1	FALSE
rs1872125	19	46193556	3.31717	-1	FALSE
rs8104022	19	46194674	3.31717	-1	FALSE
rs62109048	19	46195097	3.31717	-1	TRUE
rs7250601	19	46195244	3.31717	-1	TRUE
rs7250745	19	46195300	3.31717	-1	FALSE
rs57134942	8	18309540	3.31109	-1	TRUE
rs11140329	9	85835863	3.31109	-1	TRUE
rs12346801	9	85836745	3.31109	-1	TRUE
rs8101756	19	46194362	3.31109	-1	FALSE
rs10409285	19	46194810	3.31109	-1	FALSE
rs9414758	10	63424030	3.30498	-1	TRUE
rs7250873	19	46195462	3.30498	-1	TRUE
rs7250991	19	46195548	3.30498	-1	TRUE
rs16974799	19	46195917	3.30498	-1	TRUE
rs62109049	19	46196089	3.29882	-1	TRUE
9-85846714	9	85846714	3.2864	-1	TRUE
rs45605031	8	18304519	3.28013	-1	TRUE
rs2054675	19	46187595	3.28013	-1	TRUE
rs6559752	9	85759895	3.2752	1	TRUE
rs296883	9	85768745	3.26569	1	TRUE
rs296884	9	85772743	3.26569	1	TRUE
rs696825	9	85772896	3.26569	1	TRUE
9-85753774	9	85753774	3.26442	1	TRUE
rs7853254	9	85741869	3.26359	1	TRUE
rs61338127	9	85865677	3.26108	-1	TRUE
rs10115699	9	85744037	3.25103	1	TRUE
rs12975479	19	46174691	3.24818	-1	TRUE
rs8106966	19	46177661	3.24818	-1	TRUE
rs8106911	19	46177906	3.24818	-1	TRUE
rs9410888	9	85655222	3.23852	1	TRUE
rs10123966	9	85684526	3.23852	1	TRUE
rs13296528	9	85712370	3.23852	1	TRUE
rs10868071	9	85722433	3.23852	1	TRUE
rs1889113	9	85727485	3.23852	1	TRUE
rs7020300	9	85740467	3.23852	1	TRUE
rs10114889	9	85742926	3.23852	1	TRUE
rs4147132	9	85749033	3.23852	1	TRUE
rs2576362	9	85762395	3.23852	1	TRUE
rs2780103	9	85764388	3.23852	1	TRUE
rs11140277	9	85671022	3.23774	1	TRUE
rs1831757	9	85699150	3.23774	1	TRUE
rs10868068	9	85712300	3.23774	1	TRUE
rs4147133	9	85748924	3.23774	1	TRUE
rs7045126	9	85758694	3.23774	1	TRUE
rs13290882	9	85687154	3.23695	1	TRUE
rs7033292	9	85715400	3.23458	1	TRUE
rs10125715	9	85718678	3.23142	1	TRUE
rs2015501	1	67407179	3.22186	-1	TRUE
rs2180295	1	67394780	3.20392	-1	TRUE
rs12755265	1	67395402	3.20392	-1	TRUE
rs2863207	1	67401523	3.20392	-1	TRUE
rs6683039	1	67403921	3.20392	-1	TRUE
rs1158199	1	67378727	3.20166	-1	TRUE
rs6588246	1	67384804	3.20166	-1	TRUE
rs2902439	1	67389934	3.20166	-1	FALSE
rs2863204	1	67390344	3.20166	-1	FALSE
rs6682925	1	67403850	3.19711	-1	FALSE
1-67382034	1	67382034	3.18796	-1	FALSE
rs4906345	14	103152065	3.18796	1	FALSE
rs12041056	1	67399848	3.16423	-1	FALSE
9-85832331	9	85832331	3.15999	-1	FALSE
rs9415635	10	63423488	3.15465	-1	FALSE
rs11140332	9	85841727	3.1165	-1	FALSE
rs13296600	9	85831955	3.1165	-1	FALSE
19-46196356	19	46196356	3.10158	-1	FALSE
9-85811745	9	85811745	3.07104	-1	FALSE
rs7027601	9	85842473	3.05541	-1	FALSE
rs2087852	8	18296206	3.04751	-1	TRUE
rs7251624	19	46195287	3.04751	-1	TRUE
rs7154587	14	103092503	3.04034	-1	TRUE
rs7154948	14	103092697	3.04034	-1	TRUE
14-103093457	14	103093457	3.04034	-1	TRUE
rs295289	9	85636758	3.02577	1	FALSE
9-85680974	9	85680974	3.01525	-1	FALSE
rs60277614	9	85688274	3.01525	-1	TRUE
9-85830897	9	85830897	2.99872	-1	TRUE
9-85839486	9	85839486	2.99872	-1	TRUE
rs418816	9	85650915	2.99794	1	TRUE
rs3119921	9	85652179	2.99245	1	TRUE
rs11507182	9	85831096	2.99035	-1	TRUE
rs11533046	9	85845661	2.99035	-1	TRUE
9-85851303	9	85851303	2.99035	-1	TRUE
rs10868072	9	85724300	2.98191	-1	FALSE
rs62493018	8	18306063	2.96482	-1	FALSE
rs3786547	19	46198031	2.9605	-1	TRUE
rs2200237	19	46198505	2.9605	-1	FALSE
rs11881991	19	46198804	2.9605	-1	TRUE
19-46205225	19	46205225	2.9605	-1	TRUE
19-46205285	19	46205285	2.9605	-1	FALSE
rs58474042	9	85733240	2.94743	-1	TRUE
9-85770728	9	85770728	2.94743	-1	FALSE
rs17086750	9	85783635	2.94743	-1	FALSE
rs12001293	9	85802385	2.94743	-1	FALSE
9-85803087	9	85803087	2.94743	-1	FALSE
rs11626905	14	103085819	2.94215	-1	TRUE
rs7158317	14	103135604	2.92076	-1	TRUE
rs4412406	8	18323490	2.91398	-1	TRUE
9-85739759	9	85739759	2.91322	1	TRUE
rs10125673	9	85753315	2.91322	1	TRUE
rs1572030	9	85761431	2.91171	1	TRUE
rs7190652	16	68173793	2.91171	-1	TRUE
rs12449005	16	68190353	2.90257	-1	TRUE
rs3906189	9	85670783	2.90104	1	TRUE
rs7196943	16	68149950	2.89336	-1	TRUE
rs11075727	16	68163322	2.89336	-1	TRUE
16-68164599	16	68164599	2.89336	-1	TRUE
rs10852457	16	68165354	2.89336	-1	TRUE
rs11075728	16	68169083	2.89336	-1	TRUE
rs11642115	16	68176585	2.89336	-1	FALSE
rs3885612	16	68183588	2.89336	-1	FALSE
rs16958970	16	68185294	2.89336	-1	TRUE
rs12596823	16	68192258	2.89336	-1	TRUE
16-68192560	16	68192560	2.89336	-1	TRUE
rs11643530	16	68193828	2.89336	-1	FALSE
16-68205996	16	68205996	2.89336	-1	TRUE
rs11646884	16	68206599	2.89336	-1	TRUE
rs8060588	16	68214001	2.89336	-1	TRUE
rs56316408	16	68216277	2.89336	-1	TRUE
rs12325186	16	68216308	2.89336	-1	TRUE
16-68227477	16	68227477	2.89336	-1	TRUE
rs10852458	16	68229911	2.89336	-1	TRUE
rs60010276	16	68232306	2.89336	-1	TRUE
rs2361838	16	68233587	2.89336	-1	TRUE
rs60472033	16	68235210	2.89336	-1	TRUE
16-68247856	16	68247856	2.89336	-1	TRUE
rs8053080	16	68249786	2.89336	-1	TRUE
rs8052086	16	68249969	2.89336	-1	TRUE
rs8047885	16	68252244	2.89336	-1	TRUE
16-68253090	16	68253090	2.89336	-1	TRUE
rs10454066	16	68256506	2.89336	-1	TRUE
rs61310815	16	68258740	2.89336	-1	TRUE
16-68260355	16	68260355	2.89336	-1	TRUE
rs16959035	16	68265146	2.89336	-1	TRUE
rs9933526	16	68265450	2.89336	-1	FALSE
rs3743673	16	68268812	2.89336	-1	TRUE
16-68271458	16	68271458	2.89336	-1	TRUE
rs12595927	16	68273839	2.89336	-1	FALSE
16-68275613	16	68275613	2.89336	-1	TRUE
rs3169315	16	68278465	2.89336	-1	TRUE
rs12921549	16	68279631	2.89336	-1	TRUE
rs12447883	16	68280298	2.89336	-1	TRUE
rs12595869	16	68287295	2.89336	-1	TRUE
16-68292004	16	68292004	2.89336	-1	TRUE
16-68292064	16	68292064	2.89336	-1	TRUE
rs12232410	16	68294352	2.89336	-1	TRUE
rs10163235	16	68297368	2.89336	-1	TRUE
rs10048108	16	68299749	2.89336	-1	TRUE
rs1800566	16	68302646	2.89336	-1	TRUE
rs295278	9	85609964	2.89181	1	TRUE
rs295268	9	85619125	2.89181	1	TRUE
16-68163849	16	68163849	2.88406	-1	TRUE
16-68267973	16	68267973	2.88406	-1	TRUE
rs7187653	16	68120339	2.87467	-1	TRUE
rs7200935	16	68121998	2.87467	-1	TRUE
rs56256040	16	68133493	2.87467	-1	TRUE
rs60099379	16	68139605	2.87467	-1	TRUE
rs2287970	16	68156996	2.87467	-1	TRUE
rs11881340	19	46167952	2.87467	-1	TRUE
rs7047907	9	85558480	2.87309	-1	TRUE
rs6559746	9	85608461	2.86519	-1	TRUE
rs2161631	16	68114449	2.86519	-1	TRUE
16-68121865	16	68121865	2.86519	-1	TRUE
rs8045705	16	68139173	2.86519	-1	TRUE
rs4298563	9	85729423	2.85722	1	TRUE
rs2274914	9	85690799	2.85562	1	TRUE
rs1831758	9	85699235	2.85562	1	TRUE
9-85834775	9	85834775	2.85562	-1	TRUE
rs7847377	9	85840523	2.85562	-1	TRUE
9-85554507	9	85554507	2.84596	-1	FALSE
rs2990912	9	85649948	2.84596	-1	TRUE
rs62561945	9	85654335	2.84596	-1	TRUE
9-85755050	9	85755050	2.84596	-1	TRUE
1-67384387	1	67384387	2.84296	-1	TRUE
rs11996129	8	18298855	2.84207	-1	TRUE
rs4428702	8	18307822	2.84207	-1	TRUE
9-85628842	9	85628842	2.8362	-1	TRUE
9-85755045	9	85755045	2.8362	-1	TRUE
9-85625633	9	85625633	2.82635	-1	TRUE
9-85626839	9	85626839	2.82635	-1	TRUE
9-85630268	9	85630268	2.82635	-1	TRUE
9-85631979	9	85631979	2.82635	-1	TRUE
9-85633489	9	85633489	2.82635	-1	TRUE
rs7021609	9	85633660	2.82635	-1	TRUE
rs7854194	9	85634857	2.82635	-1	TRUE
rs7045525	9	85636279	2.82635	-1	TRUE
9-85637250	9	85637250	2.82635	-1	TRUE
9-85637529	9	85637529	2.82635	-1	TRUE
rs59158043	9	85638098	2.82635	-1	TRUE
rs61491479	9	85638168	2.82635	-1	TRUE
9-85638764	9	85638764	2.82635	-1	FALSE
9-85643373	9	85643373	2.82635	-1	FALSE
rs59474223	9	85643776	2.82635	-1	TRUE
rs7039941	9	85644847	2.82635	-1	TRUE
9-85646012	9	85646012	2.82635	-1	TRUE
9-85648433	9	85648433	2.82635	-1	TRUE
rs454257	9	85650858	2.82635	-1	TRUE
rs7856614	9	85651192	2.82635	-1	TRUE
9-85653368	9	85653368	2.82635	-1	TRUE
rs7042053	9	85657530	2.82635	-1	FALSE
rs7864058	9	85661555	2.82635	-1	TRUE
rs11999592	9	85664231	2.82635	-1	FALSE
9-85664963	9	85664963	2.82635	-1	FALSE
rs7850288	9	85668903	2.82635	-1	FALSE
rs57531526	9	85675823	2.82635	-1	FALSE
9-85676312	9	85676312	2.82635	-1	FALSE
rs7048626	9	85677169	2.82635	-1	FALSE
9-85677572	9	85677572	2.82635	-1	FALSE
rs56158616	9	85678406	2.82635	-1	FALSE
rs57267691	9	85705934	2.82635	-1	FALSE
rs12003101	9	85707360	2.82635	-1	FALSE
rs12001918	9	85708616	2.82635	-1	FALSE
rs2184086	9	85709539	2.82635	-1	FALSE
rs7857619	9	85715219	2.82635	-1	FALSE
9-85716020	9	85716020	2.82635	-1	TRUE
rs7046229	9	85718452	2.82635	-1	FALSE
rs970846	9	85718586	2.82635	-1	FALSE
rs7859830	9	85728146	2.82635	-1	FALSE
9-85730717	9	85730717	2.82635	-1	FALSE
rs7854432	9	85731802	2.82635	-1	FALSE
rs62565774	9	85733809	2.82635	-1	FALSE
9-85734681	9	85734681	2.82635	-1	FALSE
9-85734694	9	85734694	2.82635	-1	FALSE
9-85735220	9	85735220	2.82635	-1	FALSE
9-85735319	9	85735319	2.82635	-1	FALSE
9-85753569	9	85753569	2.82635	-1	FALSE
9-85756281	9	85756281	2.82635	-1	FALSE
9-85768556	9	85768556	2.82635	-1	FALSE
rs7047702	9	85794396	2.82635	-1	FALSE
rs11639947	16	68203623	2.82635	-1	FALSE
rs8054096	16	68253387	2.82635	-1	FALSE
rs11083595	19	46180844	2.82635	-1	FALSE
9-85559684	9	85559684	2.8164	-1	FALSE
16-68225441	16	68225441	2.8164	-1	FALSE
rs12554862	9	85532737	2.80635	-1	FALSE
9-85551265	9	85551265	2.80635	-1	FALSE
9-85557543	9	85557543	2.80635	-1	FALSE
9-85594209	9	85594209	2.80635	-1	FALSE
9-85607031	9	85607031	2.80635	-1	FALSE
9-85617753	9	85617753	2.80635	-1	FALSE
9-85619679	9	85619679	2.80635	-1	TRUE
rs62561929	9	85625090	2.79619	-1	FALSE
rs12596731	16	68109873	2.79619	-1	TRUE
rs11641050	16	68179605	2.79619	-1	FALSE
20-30862537	20	30862537	2.79619	-1	TRUE
rs62565809	9	85827715	2.78594	-1	FALSE
rs2306606	19	46208022	2.77558	-1	FALSE
rs7039995	9	85735305	2.77558	-1	FALSE
rs2118220	16	68233418	2.77558	-1	FALSE
16-68273124	16	68273124	2.77558	-1	FALSE
rs62565780	9	85765631	2.7651	-1	TRUE
rs28705125	14	103146972	2.7651	-1	FALSE
rs12599648	16	68110009	2.7651	-1	FALSE
rs942865	14	103085003	2.75983	-1	FALSE
rs6559751	9	85741089	2.75556	1	TRUE
9-85628235	9	85628235	2.74383	-1	TRUE
rs62561932	9	85644573	2.74383	-1	TRUE
rs62561949	9	85667934	2.74383	-1	TRUE
rs34839949	9	85671992	2.74383	-1	TRUE
rs62561959	9	85682270	2.74383	-1	TRUE
rs62563544	9	85699032	2.74383	-1	TRUE
9-85723062	9	85723062	2.74383	-1	TRUE
9-85728968	9	85728968	2.74383	-1	TRUE
rs7041180	9	85730307	2.74383	-1	TRUE
rs60398007	9	85741324	2.74383	-1	TRUE
9-85742131	9	85742131	2.74383	-1	TRUE
rs55978807	9	85753363	2.74383	-1	TRUE
rs62565779	9	85764758	2.74383	-1	TRUE
rs3793477	9	85784539	2.74383	-1	TRUE
rs6559757	9	85814605	2.74383	-1	TRUE
rs60171310	9	85815063	2.74383	-1	TRUE
rs62565806	9	85818279	2.74383	-1	TRUE
rs12597243	16	68110113	2.74383	-1	TRUE
9-85800455	9	85800455	2.73302	-1	TRUE
rs55961681	9	85819854	2.73302	-1	FALSE
rs7868430	9	85629398	2.72209	-1	FALSE
rs2042041	9	85631101	2.71341	1	FALSE
rs55874163	9	85828883	2.71104	-1	FALSE
rs942863	14	103091021	2.70387	-1	TRUE
rs177042	9	85789576	2.7023	1	FALSE
9-85651655	9	85651655	2.69986	-1	FALSE
9-85704841	9	85704841	2.69986	-1	TRUE
9-85738678	9	85738678	2.69986	-1	FALSE
9-85769060	9	85769060	2.69986	-1	FALSE
9-85800028	9	85800028	2.69986	-1	FALSE
rs60363379	9	85826910	2.69986	-1	FALSE
rs7855659	9	85631896	2.69054	1	FALSE
rs295290	9	85637425	2.69054	1	FALSE
rs12004493	9	85628434	2.68856	-1	TRUE
rs60349318	9	85629853	2.68856	-1	TRUE
rs12554775	9	85632896	2.68856	-1	TRUE
9-85644407	9	85644407	2.68856	-1	FALSE
9-85644409	9	85644409	2.68856	-1	FALSE
rs17064724	9	85645799	2.68856	-1	FALSE
rs28832874	9	85652842	2.68856	-1	FALSE
rs2990915	9	85656844	2.68856	-1	TRUE
rs62561948	9	85662276	2.68856	-1	TRUE
rs55654273	9	85663935	2.68856	-1	TRUE
9-85673711	9	85673711	2.68856	-1	TRUE
9-85673800	9	85673800	2.68856	-1	TRUE
9-85673801	9	85673801	2.68856	-1	TRUE
9-85675822	9	85675822	2.68856	-1	TRUE
rs61490202	9	85675853	2.68856	-1	TRUE
rs56722367	9	85680116	2.68856	-1	TRUE
rs12003500	9	85681329	2.68856	-1	TRUE
rs12001505	9	85681335	2.68856	-1	FALSE
rs57957686	9	85688212	2.68856	-1	FALSE
9-85692047	9	85692047	2.68856	-1	FALSE
rs56045327	9	85692231	2.68856	-1	TRUE
rs11140284	9	85693362	2.68856	-1	TRUE
rs2780181	9	85695351	2.68856	-1	TRUE
9-85695535	9	85695535	2.68856	-1	TRUE
9-85699351	9	85699351	2.68856	-1	TRUE
rs7021995	9	85700811	2.68856	-1	FALSE
rs7874481	9	85703196	2.68856	-1	TRUE
9-85704857	9	85704857	2.68856	-1	TRUE
rs34690696	9	85721646	2.68856	-1	TRUE
rs56055736	9	85721678	2.68856	-1	TRUE
rs55872219	9	85722060	2.68856	-1	TRUE
9-85723006	9	85723006	2.68856	-1	TRUE
9-85728766	9	85728766	2.68856	-1	TRUE
rs7865619	9	85730892	2.68856	-1	TRUE
rs4480186	9	85732428	2.68856	-1	FALSE
9-85746911	9	85746911	2.68856	-1	TRUE
9-85757548	9	85757548	2.68856	-1	TRUE
rs7039279	9	85829908	2.68856	-1	TRUE
rs55850239	9	85526571	2.68572	-1	TRUE
rs2287373	9	85544630	2.68368	-1	TRUE
rs11140239	9	85565097	2.68368	-1	TRUE
9-85636881	9	85636881	2.67714	-1	TRUE
rs58077086	9	85654951	2.67714	-1	TRUE
rs62561950	9	85668031	2.67714	-1	TRUE
9-85676843	9	85676843	2.67714	-1	TRUE
rs35784768	9	85694451	2.67714	-1	TRUE
rs62563543	9	85698966	2.67714	-1	TRUE
rs62563551	9	85709188	2.67714	-1	FALSE
rs7850640	9	85731093	2.67714	-1	TRUE
rs62565777	9	85747570	2.67714	-1	TRUE
rs7036960	9	85537248	2.66557	-1	TRUE
9-85557736	9	85557736	2.66557	-1	TRUE
9-85563326	9	85563326	2.66557	-1	FALSE
9-85591183	9	85591183	2.66557	-1	TRUE
rs12552069	9	85725550	2.66557	-1	TRUE
9-85652865	9	85652865	2.64204	-1	TRUE
rs62564762	9	85686479	2.64204	-1	TRUE
rs62563548	9	85705960	2.64204	-1	TRUE
rs4269618	9	85707674	2.64204	-1	TRUE
rs7869368	9	85717885	2.64204	-1	TRUE
rs12004444	9	85822563	2.64204	-1	TRUE
9-85831108	9	85831108	2.64204	-1	TRUE
rs7048546	9	85549967	2.63344	-1	TRUE
rs6988857	8	18311953	2.63007	-1	TRUE
rs61290794	8	18312280	2.63007	-1	TRUE
rs62493023	8	18315895	2.63007	-1	TRUE
rs10149773	14	103134992	2.63007	1	TRUE
rs11642030	16	68162712	2.62403	-1	TRUE
16-68176037	16	68176037	2.62403	-1	TRUE
rs9788837	16	68245914	2.62403	-1	TRUE
rs57565297	16	68280623	2.62403	-1	TRUE
rs62565773	9	85727224	2.61795	-1	TRUE
rs12238230	9	85831003	2.61795	-1	TRUE
rs7044691	9	85558294	2.61306	-1	TRUE
rs12339076	9	85565282	2.61306	-1	FALSE
rs4877802	9	85528696	2.60568	-1	TRUE
rs7855015	9	85584260	2.60568	-1	FALSE
16-68224471	16	68224471	2.60568	-1	TRUE
rs2217950	16	68228895	2.60568	-1	TRUE
rs62561933	9	85647772	2.60568	-1	TRUE
9-85682374	9	85682374	2.60568	-1	FALSE
rs7874454	9	85588502	2.60413	-1	FALSE
rs4385546	9	85579969	2.60282	-1	TRUE
rs2111683	9	85563724	2.60259	-1	TRUE
rs4877809	9	85568347	2.60259	-1	FALSE
rs2160822	9	85572238	2.60259	-1	FALSE
9-85575727	9	85575727	2.60259	-1	TRUE
rs1558922	9	85576619	2.60259	-1	TRUE
rs13301582	9	85579433	2.60259	-1	TRUE
9-85584086	9	85584086	2.60259	-1	TRUE
rs10868062	9	85586118	2.60259	-1	TRUE
rs10868063	9	85586371	2.60259	-1	TRUE
rs10868064	9	85587502	2.60259	-1	TRUE
rs11140249	9	85591224	2.60259	-1	TRUE
rs295287	9	85615228	2.60104	1	TRUE
rs9410590	9	85617120	2.60104	1	TRUE
rs10868050	9	85535205	2.59793	-1	TRUE
rs10746723	9	85538513	2.59793	-1	TRUE
rs4348579	9	85567481	2.59759	-1	TRUE
rs10868059	9	85580493	2.59759	-1	TRUE
rs2098494	9	85527864	2.59709	-1	TRUE
rs10868047	9	85529278	2.59709	-1	TRUE
rs28729100	9	85592151	2.59709	-1	TRUE
rs10780628	9	85529396	2.59565	-1	TRUE
rs10780629	9	85529867	2.59565	-1	TRUE
rs7021357	9	85589635	2.59565	-1	TRUE
9-85600702	9	85600702	2.59525	-1	TRUE
rs4877804	9	85541340	2.59421	-1	TRUE
rs4877264	9	85541578	2.59421	-1	TRUE
rs3763623	9	85543741	2.59421	-1	TRUE
rs4750	9	85544331	2.59421	-1	TRUE
rs12339592	9	85546095	2.59421	-1	TRUE
rs10780632	9	85553481	2.59421	-1	TRUE
rs10868052	9	85553658	2.59421	-1	TRUE
rs10746724	9	85554591	2.59421	-1	TRUE
rs11140236	9	85557713	2.59421	-1	TRUE
rs10868053	9	85557925	2.59421	-1	TRUE
rs10868054	9	85559176	2.59421	-1	TRUE
rs11140237	9	85559859	2.59421	-1	TRUE
rs3763622	9	85561582	2.59421	-1	TRUE
rs7042776	9	85563080	2.59421	-1	TRUE
rs7849343	9	85565326	2.59421	-1	TRUE
rs2378660	9	85567439	2.59421	-1	TRUE
rs4242624	9	85569057	2.59421	-1	TRUE
rs10868057	9	85569559	2.59421	-1	TRUE
rs7023396	9	85570715	2.59421	-1	TRUE
rs10780633	9	85571571	2.59421	-1	TRUE
rs4576496	9	85573397	2.59421	-1	TRUE
rs11140242	9	85574519	2.59421	-1	TRUE
rs11140243	9	85574711	2.59421	-1	TRUE
rs10125556	9	85575604	2.59421	-1	TRUE
rs56299907	9	85579611	2.59421	-1	TRUE
rs11140247	9	85581752	2.59421	-1	TRUE
rs10868060	9	85582531	2.59421	-1	TRUE
rs7042197	9	85583462	2.59421	-1	TRUE
rs10868061	9	85585491	2.59421	-1	TRUE
rs10780634	9	85586681	2.59421	-1	TRUE
rs4877810	9	85588131	2.59421	-1	TRUE
rs7874436	9	85588425	2.59421	-1	TRUE
rs4877811	9	85589914	2.59421	-1	TRUE
rs11792650	9	85591062	2.59421	-1	TRUE
rs7848686	9	85594764	2.59421	-1	TRUE
rs7864189	9	85594914	2.59421	-1	TRUE
9-85599538	9	85599538	2.59421	-1	TRUE
rs55881223	9	85599671	2.59421	-1	TRUE
rs4877265	9	85601180	2.59421	-1	TRUE
rs4877266	9	85601988	2.59421	-1	TRUE
rs58420893	9	85557816	2.59325	-1	TRUE
rs7038235	9	85700686	2.59325	-1	TRUE
9-85867882	9	85867882	2.59325	-1	TRUE
rs11648249	16	68184748	2.59325	-1	TRUE
rs295292	9	85606608	2.59277	1	TRUE
rs295293	9	85607271	2.59277	1	TRUE
rs390893	9	85608832	2.59277	1	TRUE
rs7341930	9	85610207	2.59277	1	TRUE
rs295283	9	85614284	2.59277	1	TRUE
rs295284	9	85614386	2.59277	1	TRUE
rs295286	9	85614594	2.59277	1	TRUE
rs10118300	9	85617037	2.59277	1	TRUE
rs9314724	9	85617096	2.59277	1	TRUE
rs295269	9	85620207	2.59277	1	TRUE
rs295271	9	85621473	2.59277	1	TRUE
rs295272	9	85622857	2.59277	1	TRUE
rs17330622	9	85560153	2.59277	-1	FALSE
9-85563628	9	85563628	2.59277	-1	TRUE
rs918223	9	85601660	2.59277	-1	TRUE
9-85605077	9	85605077	2.59277	-1	FALSE
rs295276	9	85623614	2.59169	1	TRUE
rs295281	9	85613946	2.59133	1	TRUE
rs295285	9	85614534	2.59133	1	TRUE
rs10868048	9	85532976	2.59133	-1	TRUE
rs295280	9	85611567	2.59075	1	TRUE
rs10780630	9	85530884	2.58988	-1	TRUE
rs10780631	9	85531010	2.58988	-1	TRUE
rs2080664	9	85531279	2.58988	-1	TRUE
rs12057070	9	85533410	2.58988	-1	TRUE
rs7868930	9	85534723	2.58988	-1	TRUE
rs10868049	9	85535050	2.58988	-1	TRUE
rs11140227	9	85535553	2.58988	-1	TRUE
rs7859179	9	85576283	2.58843	-1	FALSE
rs9929720	16	68114597	2.58698	-1	TRUE
rs295282	9	85614018	2.58348	1	TRUE
rs28584828	9	85616980	2.58262	1	TRUE
rs62564760	9	85684247	2.58067	-1	TRUE
rs7038867	9	85829546	2.58067	-1	TRUE
9-85584183	9	85584183	2.57751	-1	TRUE
rs11140246	9	85579390	2.57503	-1	FALSE
9-85546298	9	85546298	2.56176	-1	FALSE
rs11776187	8	18318699	2.54852	1	TRUE
rs55751101	16	68187993	2.54196	-1	TRUE
rs11648277	16	68207688	2.54196	-1	TRUE
rs7867221	9	85634462	2.53867	-1	FALSE
rs3745274	19	46204681	2.53536	-1	FALSE
rs10868046	9	85528015	2.53157	-1	FALSE
16-68321641	16	68321641	2.52872	-1	FALSE
rs58576276	9	85585555	2.51866	-1	FALSE
rs10426663	19	46206264	2.51866	-1	FALSE
rs4061281	19	46206660	2.51866	-1	TRUE
9-85648451	9	85648451	2.51529	-1	TRUE
rs10780648	9	85885182	2.51055	-1	TRUE
rs7020313	9	85537074	2.50851	-1	TRUE
rs62561873	9	85543179	2.50851	-1	TRUE
rs62561874	9	85545169	2.50851	-1	FALSE
rs7040035	9	85557217	2.50851	-1	TRUE
9-85560577	9	85560577	2.50851	-1	FALSE
rs1421144	9	85568587	2.50851	-1	FALSE
9-85569874	9	85569874	2.50851	-1	TRUE
rs62561880	9	85585873	2.50851	-1	TRUE
rs62561921	9	85599406	2.50851	-1	TRUE
rs62562590	9	85883072	2.50851	-1	TRUE
rs7040118	9	85645121	2.50169	-1	FALSE
rs7041687	9	85654015	2.50169	-1	TRUE
rs12598905	16	68276594	2.50169	-1	FALSE
rs56264179	8	18310344	2.49973	-1	TRUE
rs4413850	9	85834585	2.49973	-1	TRUE
9-85653053	9	85653053	2.48789	-1	FALSE
rs2287372	9	85544853	2.47742	-1	FALSE
9-85610064	9	85610064	2.47391	-1	FALSE
14-103231446	14	103231446	2.47391	-1	FALSE
rs62562562	9	85853738	2.45972	-1	TRUE
rs11792821	9	85879770	2.45614	-1	FALSE
rs55644512	9	85553489	2.44533	-1	FALSE
9-85584213	9	85584213	2.44533	-1	FALSE
rs56960569	9	85585638	2.44533	-1	FALSE
rs59948934	9	85593201	2.44533	-1	FALSE
9-85878953	9	85878953	2.44533	-1	FALSE
rs59295369	16	68332361	2.44533	-1	FALSE
rs59355017	9	85883899	2.4344	-1	FALSE
rs10435945	9	85606132	2.41592	-1	FALSE
rs62561875	9	85551209	2.41218	-1	TRUE
9-85605078	9	85605078	2.41218	-1	TRUE
9-85714367	9	85714367	2.41218	-1	TRUE
rs10868069	9	85714830	2.41218	-1	TRUE
rs7850073	9	85730893	2.40088	-1	FALSE
9-85845636	9	85845636	2.40088	-1	FALSE
9-85861976	9	85861976	2.40088	-1	TRUE
9-85876094	9	85876094	2.40088	-1	FALSE
rs7532161	1	67414811	2.39466	-1	TRUE
rs11140289	9	85711248	2.39415	1	FALSE
rs7186002	16	68308566	2.39175	-1	FALSE
9-85714818	9	85714818	2.38561	-1	TRUE
rs1437136	16	68230176	2.38253	-1	FALSE
rs1437135	16	68315329	2.38253	-1	TRUE
rs2196574	16	68315577	2.38253	-1	TRUE
rs689455	16	68319162	2.38253	-1	TRUE
9-85550569	9	85550569	2.37789	-1	TRUE
rs8192715	19	46206858	2.37011	-1	TRUE
rs12349381	9	85868737	2.35436	-1	TRUE
1-67391019	1	67391019	2.35436	-1	TRUE
9-85653051	9	85653051	2.35436	-1	TRUE
9-85670497	9	85670497	2.35436	-1	TRUE
rs11140298	9	85732026	2.34479	-1	TRUE
rs62562588	9	85867210	2.34479	-1	TRUE
rs7255561	19	46212137	2.34239	-1	TRUE
rs34830389	19	46208786	2.33634	-1	TRUE
rs7246456	19	46209918	2.33634	-1	TRUE
19-46210613	19	46210613	2.33634	-1	FALSE
rs11140353	9	85870894	2.33513	-1	FALSE
rs2279343	19	46207103	2.33026	-1	FALSE
9-85733725	9	85733725	2.3221	-1	FALSE
rs295274	9	85658535	2.32084	1	FALSE
rs9314725	9	85666363	2.32084	1	FALSE
rs57824734	16	68369496	2.30557	-1	FALSE
rs12236416	9	85887398	2.2944	-1	FALSE
rs6559750	9	85728392	2.29397	1	FALSE
rs7026436	9	85722819	2.29007	1	FALSE
9-85727763	9	85727763	2.28876	-1	FALSE
9-85832435	9	85832435	2.28876	-1	FALSE
rs7869387	9	85680414	2.28452	1	FALSE
rs11793330	9	85856264	2.27511	-1	FALSE
rs6660812	1	67416761	2.27305	-1	FALSE
rs3119753	9	85698227	2.2729	1	FALSE
rs295275	9	85661345	2.27034	1	FALSE
rs12377335	9	85686862	2.27034	1	FALSE
rs12552840	9	85694304	2.27034	1	FALSE
rs2065516	9	85703039	2.27034	1	FALSE
rs7875289	9	85707010	2.27034	1	FALSE
rs7865878	9	85731168	2.27034	1	FALSE
9-85587467	9	85587467	2.26635	-1	FALSE
rs9921045	16	68266199	2.25428	-1	FALSE
rs11643926	16	68364783	2.25428	-1	FALSE
rs11644914	16	68370481	2.25428	-1	FALSE
rs12595878	16	68185718	2.24547	-1	FALSE
rs4544521	20	30824448	2.21126	-1	FALSE
rs10868094	9	85886569	2.20637	-1	FALSE
rs34906003	19	46208189	2.20021	-1	FALSE
rs62565812	9	85832117	2.20021	-1	FALSE
rs2424908	20	30824044	2.18904	-1	FALSE
rs7259965	19	46213372	2.18779	-1	FALSE
rs10853744	19	46213779	2.18779	-1	FALSE
rs57769625	9	85830525	2.16631	-1	FALSE
rs10868055	9	85560801	2.16247	-1	FALSE
rs12005805	9	85627531	2.16247	-1	FALSE
rs2361839	16	68315896	2.15972	-1	FALSE
9-85841554	9	85841554	2.15475	-1	FALSE
9-85841555	9	85841555	2.15475	-1	FALSE
rs62562561	9	85851393	2.15475	-1	FALSE
rs57518557	16	68373661	2.15475	-1	FALSE
rs7040843	9	85669646	2.15281	-1	FALSE
rs11673270	19	46212684	2.15038	-1	FALSE
rs6559743	9	85608134	2.14697	1	FALSE
rs295279	9	85610695	2.14697	1	FALSE
rs9314723	9	85616440	2.14697	1	FALSE
rs295270	9	85620693	2.14697	1	FALSE
rs10868051	9	85540452	2.14697	-1	TRUE
rs7855503	9	85571458	2.14697	-1	TRUE
rs11140240	9	85571634	2.14697	-1	TRUE
rs12349272	9	85574981	2.14697	-1	TRUE
rs10868058	9	85580304	2.14697	-1	TRUE
rs11792634	9	85590919	2.14697	-1	TRUE
rs7851636	9	85591834	2.14697	-1	TRUE
rs4297107	9	85594404	2.14697	-1	TRUE
9-85595384	9	85595384	2.14697	-1	TRUE
rs295291	9	85604452	2.14697	-1	TRUE
rs10401737	19	46206263	2.14305	-1	TRUE
16-68224574	16	68224574	2.14305	-1	TRUE
rs448131	9	85628543	2.13912	1	TRUE
rs295288	9	85632904	2.13912	1	TRUE
rs2780142	9	85651809	2.13912	1	TRUE
rs7020920	9	85537352	2.12325	-1	FALSE
14-103092546	14	103092546	2.12325	-1	FALSE
rs62562560	9	85849121	2.11924	-1	FALSE
rs427314	9	85651113	2.11853	1	FALSE
rs1529954	9	85887619	2.11488	-1	FALSE
rs4877803	9	85528826	2.1132	-1	FALSE
9-85584283	9	85584283	2.1132	-1	FALSE
9-85541231	9	85541231	2.10305	-1	FALSE
rs2424894	20	30798936	2.10305	-1	FALSE
rs7033232	9	85844263	2.09485	-1	FALSE
rs57488237	16	68299072	2.09132	-1	TRUE
14-103104683	14	103104683	2.08243	-1	FALSE
16-68154732	16	68154732	2.08243	-1	FALSE
16-68266872	16	68266872	2.08243	-1	FALSE
rs10425866	19	46206089	2.08243	-1	FALSE
rs57889705	9	85833239	2.07196	-1	FALSE
rs62565814	9	85836836	2.07196	-1	FALSE
rs10132436	14	103081947	2.04819	-1	FALSE
9-85878021	9	85878021	2.01789	-1	FALSE
rs8045142	16	68220410	2.01789	-1	FALSE
9-85547002	9	85547002	2.01789	-1	FALSE
rs1041983	8	18302075	2.00672	-1	TRUE
rs752268	14	103081247	1.99866	-1	TRUE
rs7850404	9	85668997	1.99866	-1	FALSE
9-85538816	9	85538816	1.99542	-1	FALSE
9-85627034	9	85627034	1.99542	-1	FALSE
rs8046314	16	68255423	1.99257	-1	FALSE
rs58101275	14	103078173	1.98399	-1	FALSE
rs12344567	9	85588721	1.96449	-1	FALSE
14-103163137	14	103163137	1.9489	-1	FALSE
rs11625044	14	103079513	1.9489	-1	FALSE
rs11622552	14	103077593	1.93692	-1	FALSE
rs7023082	9	85519820	1.92828	1	FALSE
rs10115799	9	85520726	1.92828	1	FALSE
9-85803601	9	85803601	1.9248	-1	FALSE
rs35469244	16	68473469	1.9248	-1	FALSE
rs8017780	14	103057058	1.91253	-1	FALSE
rs4535826	9	85746651	1.90646	1	FALSE
14-103192236	14	103192236	1.90011	-1	FALSE
rs3212102	14	103236747	1.90011	-1	FALSE
rs10124443	9	85523481	1.88753	1	FALSE
9-85541382	9	85541382	1.87479	-1	FALSE
rs10132514	14	103081942	1.85537	-1	TRUE
rs12339608	9	85856159	1.83111	-1	TRUE
rs12685316	9	85736762	1.82552	-1	TRUE
rs2274915	9	85781677	1.81537	-1	TRUE
rs3737134	9	85782748	1.81537	-1	TRUE
rs3737135	9	85782897	1.81537	-1	FALSE
rs9776708	9	85666466	1.8131	-1	FALSE
rs9410887	9	85655215	1.79475	1	FALSE
rs28712486	9	85671693	1.79475	1	FALSE
rs7853377	9	85742025	1.79475	1	FALSE
rs28521174	9	85755125	1.79475	1	FALSE
rs296886	9	85781846	1.79475	1	TRUE
rs167203	9	85783134	1.79475	1	TRUE
rs11140324	9	85824129	1.79475	-1	FALSE
rs10746726	9	85825019	1.79475	-1	FALSE
rs10746727	9	85825093	1.79475	-1	FALSE
rs3180887	9	85743409	1.78601	1	FALSE
rs59003190	9	85887178	1.77605	-1	FALSE
14-103077292	14	103077292	1.77369	-1	TRUE
rs10144470	14	103003100	1.76943	-1	FALSE
rs56043987	14	102948567	1.75701	-1	FALSE
14-103048963	14	103048963	1.73759	-1	FALSE
rs2118166	9	85883290	1.73021	-1	FALSE
rs10500282	19	46200282	1.72575	-1	FALSE
rs10403955	19	46201278	1.72575	-1	FALSE
rs4601411	9	85567458	1.70919	-1	TRUE
rs7855177	9	85571402	1.70919	-1	FALSE
rs6559742	9	85591431	1.70919	-1	TRUE
rs55790309	14	103023287	1.70773	-1	FALSE
rs11622473	14	103049515	1.70773	-1	FALSE
rs62007715	14	102987145	1.69698	-1	FALSE
rs1436934	9	85867894	1.68475	-1	FALSE
rs10821937	10	63393915	1.66715	1	TRUE
rs4245597	10	63395948	1.66715	1	FALSE
rs11907740	20	30819756	1.66649	-1	FALSE
rs7090445	10	63391182	1.66372	1	FALSE
rs4245595	10	63392901	1.66372	1	FALSE
10-63393583	10	63393583	1.66372	1	FALSE
rs10868088	9	85846443	1.6594	-1	FALSE
rs10868089	9	85847603	1.6594	-1	TRUE
rs10746729	9	85849602	1.6594	-1	TRUE
rs10780643	9	85850377	1.6594	-1	FALSE
rs10780644	9	85851171	1.6594	-1	FALSE
rs7853235	9	85850602	1.65867	-1	FALSE
rs7019272	9	85833955	1.65615	-1	FALSE
rs7024628	9	85838724	1.6547	-1	FALSE
rs6559760	9	85839872	1.6547	-1	FALSE
rs10046912	9	85832908	1.65255	-1	FALSE
rs13301583	9	85579437	1.65165	-1	FALSE
rs55714514	9	85848582	1.64724	-1	TRUE
rs10780645	9	85851474	1.64724	-1	TRUE
rs10746728	9	85842019	1.64648	-1	FALSE
rs4646247	8	18303188	1.64521	-1	FALSE
9-85501381	9	85501381	1.64521	-1	FALSE
rs10868083	9	85836392	1.64471	-1	TRUE
rs7847758	9	85840793	1.64168	-1	FALSE
rs17086788	9	85885976	1.63712	-1	FALSE
rs12339554	9	85886107	1.63712	-1	FALSE
rs55692426	9	85848485	1.63159	-1	FALSE
rs796007	9	85767361	1.62702	1	TRUE
rs7896246	10	63394396	1.61741	1	TRUE
rs10120996	9	85882078	1.61242	-1	FALSE
9-85882928	9	85882928	1.61242	-1	FALSE
rs11622835	14	103037257	1.61242	-1	FALSE
rs879552	14	103079951	1.6049	-1	TRUE
9-85748794	9	85748794	1.59562	-1	TRUE
14-103050633	14	103050633	1.5742	-1	TRUE
rs7036293	9	85661431	1.5716	-1	FALSE
rs62006275	14	103049653	1.56862	-1	TRUE
rs10761598	10	63409866	1.5659	1	TRUE
rs6559761	9	85842774	1.55693	-1	TRUE
rs930340	9	85853334	1.54953	-1	FALSE
9-85523411	9	85523411	1.54789	-1	TRUE
9-85734786	9	85734786	1.54057	1	TRUE
14-103003101	14	103003101	1.53832	-1	TRUE
14-103077289	14	103077289	1.53832	-1	FALSE
rs4430161	9	85845988	1.52378	-1	TRUE
rs296894	9	85788264	1.5143	1	FALSE
rs7859928	9	85667989	1.50706	-1	TRUE
1-67373872	1	67373872	1.50706	-1	TRUE
rs1582396	9	85526059	1.42923	-1	TRUE
rs1020048	9	85856813	1.42065	-1	FALSE
rs1436935	9	85868175	1.41469	-1	FALSE
rs10735566	9	85870891	1.4093	-1	FALSE
rs7543257	1	67375987	1.40756	-1	FALSE
rs7018643	9	85449520	1.40307	1	FALSE
rs10489631	1	67373703	1.39947	-1	FALSE
rs4948492	10	63389745	1.39408	1	FALSE
rs7869321	9	85710602	1.37946	1	FALSE
14-103020253	14	103020253	1.37785	-1	TRUE
rs58869411	8	18329617	1.36396	-1	FALSE
rs12337714	9	85523364	1.35291	-1	FALSE
rs12569203	1	67370935	1.34391	-1	FALSE
rs7865279	9	85415939	1.33078	-1	FALSE
rs6984200	8	18294597	1.32741	-1	FALSE
9-85662196	9	85662196	1.3251	1	FALSE
rs28620099	9	85664416	1.3251	1	FALSE
rs13289566	9	85693825	1.3251	1	FALSE
rs10868070	9	85720995	1.3251	1	FALSE
14-103364058	14	103364058	1.32474	-1	TRUE
rs963459	9	85697262	1.32298	1	TRUE
rs13295895	9	85813066	1.31834	1	TRUE
rs11628213	14	103022206	1.29613	-1	TRUE
9-85884579	9	85884579	1.29332	-1	TRUE
rs7359090	14	103254075	1.28848	-1	TRUE
9-85614094	9	85614094	1.27485	1	TRUE
1-67439879	1	67439879	1.2715	-1	TRUE
rs11627529	14	103074310	1.25834	-1	TRUE
9-85861585	9	85861585	1.2576	-1	FALSE
rs11621037	14	103075913	1.25575	-1	FALSE
rs10740053	10	63372590	1.25575	1	FALSE
rs58026486	16	68470274	1.25575	-1	FALSE
rs4333692	9	85857192	1.25392	-1	FALSE
rs10135868	14	103073900	1.25315	-1	FALSE
rs11623470	14	103074563	1.25315	-1	FALSE
rs45441198	14	103072364	1.25054	-1	FALSE
rs7030208	9	85860993	1.25024	-1	FALSE
rs3759584	14	103060552	1.24793	-1	TRUE
rs55723020	14	103061154	1.24793	-1	TRUE
rs11626787	14	103061502	1.24793	-1	TRUE
rs2296486	14	103072823	1.24731	-1	TRUE
rs2296484	14	103072847	1.24731	-1	FALSE
rs4464069	16	68373785	1.23975	-1	FALSE
rs872233	8	18324966	1.23846	-1	FALSE
rs10746730	9	85859246	1.23486	-1	FALSE
rs1961952	9	85515626	1.23244	1	FALSE
rs1136165	14	103057933	1.23037	1	FALSE
rs6087983	20	30797917	1.22349	-1	FALSE
rs2780974	9	85436804	1.2205	-1	FALSE
rs2811915	9	85444113	1.2205	-1	TRUE
rs9410586	9	85450054	1.2205	-1	FALSE
9-85451172	9	85451172	1.2205	-1	TRUE
9-85451408	9	85451408	1.2205	-1	TRUE
rs2781008	9	85452357	1.2205	-1	FALSE
rs2811920	9	85453051	1.2205	-1	FALSE
rs7861065	9	85715864	1.21714	1	FALSE
rs4506592	10	63397193	1.21601	1	TRUE
rs11644838	16	68370206	1.21526	-1	FALSE
rs4078387	16	68371548	1.21526	-1	FALSE
rs4497676	16	68372451	1.21526	-1	TRUE
rs4580150	16	68372454	1.21526	-1	TRUE
rs12446201	16	68373087	1.21526	-1	TRUE
16-68377123	16	68377123	1.21526	-1	TRUE
rs55863174	16	68377497	1.21526	-1	TRUE
16-68377785	16	68377785	1.21526	-1	TRUE
rs11641521	16	68380582	1.21526	-1	FALSE
16-68381651	16	68381651	1.21526	-1	TRUE
rs56282083	16	68383229	1.21526	-1	FALSE
rs6499255	16	68387829	1.21526	-1	FALSE
9-85516164	9	85516164	1.20069	1	FALSE
rs10119344	9	85517718	1.20069	1	FALSE
9-85518478	9	85518478	1.20069	1	TRUE
rs6588249	1	67441558	1.20004	-1	TRUE
rs1467561	14	103064714	1.19482	-1	TRUE
9-85656891	9	85656891	1.19438	-1	TRUE
rs6588242	1	67375931	1.18995	-1	TRUE
rs4877818	9	85873395	1.18957	-1	FALSE
rs11627052	14	102933229	1.18861	-1	TRUE
rs4609270	9	85412921	1.18498	1	FALSE
rs6588243	1	67375971	1.17892	-1	TRUE
rs1022736	14	103068176	1.17392	-1	TRUE
16-68377130	16	68377130	1.16797	-1	TRUE
rs55992518	16	68378908	1.16797	-1	TRUE
rs12596679	16	68380181	1.16797	-1	TRUE
16-68252214	16	68252214	1.16756	-1	FALSE
rs7152202	14	102956510	1.16614	-1	TRUE
rs60530960	9	85691502	1.16614	-1	FALSE
rs186099	9	85609546	1.16432	1	FALSE
rs11645121	16	68330058	1.16316	-1	FALSE
rs3811349	16	68348767	1.16316	-1	TRUE
14-103051602	14	103051602	1.15567	-1	TRUE
rs55701476	16	68324355	1.15567	-1	FALSE
rs11075733	16	68330936	1.15567	-1	FALSE
rs1139178	16	68338969	1.15567	-1	TRUE
rs8045682	16	68343593	1.15567	-1	TRUE
rs4985518	16	68344659	1.15567	-1	TRUE
rs4985523	16	68354693	1.15567	-1	TRUE
rs8059345	16	68356455	1.15567	-1	TRUE
rs6499253	16	68360173	1.15567	-1	TRUE
16-68362265	16	68362265	1.15567	-1	TRUE
16-68366342	16	68366342	1.15567	-1	TRUE
rs62007687	14	102973516	1.15388	-1	TRUE
rs1803283	14	103056008	1.15237	1	TRUE
rs10143247	14	102990680	1.15203	-1	TRUE
rs7029362	9	85860513	1.14762	-1	TRUE
rs2893877	10	63426205	1.14721	-1	TRUE
rs6586746	8	18325984	1.14655	-1	TRUE
rs7010220	8	18327564	1.14655	-1	TRUE
rs6989506	8	18327619	1.14655	-1	TRUE
rs12236954	9	85418173	1.14605	1	TRUE
rs11623869	14	102953386	1.14508	-1	TRUE
7-155964087	7	155964087	1.14215	1	TRUE
9-85863663	9	85863663	1.1406	-1	TRUE
rs10150072	14	103047358	1.13797	-1	TRUE
rs62007681	14	102954404	1.13541	-1	TRUE
rs7158144	14	102957368	1.13541	-1	TRUE
rs7158822	14	102957621	1.13541	-1	TRUE
rs1028613	14	102958077	1.13541	-1	TRUE
rs10145793	14	102961099	1.13541	-1	TRUE
rs11624367	14	102962571	1.13541	-1	TRUE
rs62007684	14	102963976	1.13541	-1	TRUE
rs3783395	14	102964773	1.13541	-1	TRUE
rs62007686	14	102969097	1.13541	-1	TRUE
14-102986711	14	102986711	1.13541	-1	TRUE
rs7041434	9	85845759	1.13489	-1	TRUE
rs1013650	14	102978956	1.13285	-1	TRUE
rs2403173	14	102979042	1.13285	-1	TRUE
rs11622356	14	102981948	1.13285	-1	TRUE
rs28369539	14	102987051	1.13285	-1	TRUE
14-102987782	14	102987782	1.13285	-1	TRUE
rs28361338	14	102988647	1.13285	-1	TRUE
rs10141120	14	102992761	1.13285	-1	TRUE
rs2273700	14	102993167	1.13285	-1	TRUE
rs2273699	14	102993228	1.13285	-1	TRUE
rs7146506	14	102994230	1.13285	-1	TRUE
rs961807	9	85514870	1.13237	1	TRUE
9-85451404	9	85451404	1.13237	-1	TRUE
rs2781004	9	85468733	1.13237	-1	TRUE
rs41308878	9	85483747	1.13237	-1	FALSE
9-85489541	9	85489541	1.13237	-1	FALSE
rs62007683	14	102963824	1.12984	-1	FALSE
rs28583452	14	103008417	1.12984	-1	TRUE
rs11626483	14	103002911	1.12946	-1	TRUE
rs7150317	14	102991444	1.12771	-1	FALSE
14-102999288	14	102999288	1.12731	-1	FALSE
rs28444993	14	103000317	1.12731	-1	TRUE
14-103009432	14	103009432	1.12731	-1	TRUE
rs62007718	14	103010189	1.12731	-1	TRUE
rs11628969	14	103010664	1.12731	-1	TRUE
rs62007719	14	103012883	1.12731	-1	TRUE
rs7160366	14	103013890	1.12731	-1	TRUE
14-103021234	14	103021234	1.12731	-1	FALSE
rs62006268	14	103031309	1.12731	-1	FALSE
rs10141433	14	103032312	1.12731	-1	FALSE
rs9671911	14	103037096	1.12731	-1	FALSE
rs3783402	14	103037682	1.12731	-1	FALSE
rs17617941	14	103022785	1.12692	-1	FALSE
rs60231938	16	68387916	1.12629	-1	TRUE
rs8019578	14	103047477	1.12477	-1	TRUE
rs10133035	14	103048880	1.12477	-1	TRUE
rs10139279	14	102996207	1.12222	-1	TRUE
rs8015918	14	103012744	1.12222	-1	TRUE
rs7145113	14	103015167	1.12222	-1	FALSE
rs8013101	14	103021525	1.12222	-1	FALSE
rs55859054	14	103023419	1.12222	-1	FALSE
rs56365443	14	103029779	1.12222	-1	FALSE
rs62006272	14	103042743	1.12222	-1	TRUE
rs2811922	9	85455491	1.12222	1	FALSE
rs2403180	14	103018379	1.1219	-1	FALSE
rs2811924	9	85456962	1.12102	1	TRUE
rs10134580	14	102998004	1.11966	-1	TRUE
rs11622320	14	102981947	1.1171	-1	TRUE
rs2811928	9	85464663	1.1171	1	TRUE
rs4242623	9	85511297	1.1171	1	TRUE
rs7040780	9	85845434	1.11454	-1	TRUE
rs4642729	9	85846071	1.11454	-1	TRUE
rs12006267	9	85846829	1.11454	-1	TRUE
rs2083006	9	85849141	1.11454	-1	FALSE
rs10868090	9	85850367	1.11454	-1	TRUE
9-85460286	9	85460286	1.11196	1	TRUE
rs1360685	9	85460314	1.11196	1	TRUE
rs2811925	9	85461523	1.11196	1	TRUE
rs10780621	9	85463050	1.11196	1	TRUE
rs2811926	9	85463279	1.11196	1	TRUE
rs2811927	9	85463508	1.11196	1	TRUE
rs2781000	9	85470667	1.11196	1	TRUE
rs2542775	9	85472468	1.11196	1	TRUE
9-85472594	9	85472594	1.11196	1	TRUE
rs2811929	9	85473243	1.11196	1	TRUE
rs2811930	9	85473670	1.11196	1	TRUE
rs1044175	9	85473998	1.11196	1	TRUE
rs2780998	9	85475557	1.11196	1	TRUE
rs2780997	9	85475567	1.11196	1	TRUE
rs2542803	9	85480556	1.11196	1	FALSE
rs2780995	9	85480988	1.11196	1	FALSE
rs2542776	9	85484353	1.11196	1	FALSE
rs2042042	9	85488024	1.11196	1	FALSE
rs944946	9	85490089	1.11196	1	FALSE
rs10868040	9	85492248	1.11196	1	FALSE
rs6559737	9	85493947	1.11196	1	TRUE
9-85494719	9	85494719	1.11196	1	TRUE
rs4877263	9	85497444	1.11196	1	TRUE
rs4146741	9	85498943	1.11196	1	TRUE
rs10868044	9	85499751	1.11196	1	TRUE
rs1968216	9	85500223	1.11196	1	TRUE
rs6559739	9	85500872	1.11196	1	TRUE
rs7850944	9	85503404	1.11196	1	TRUE
9-85504015	9	85504015	1.11196	1	TRUE
rs10746719	9	85504535	1.11196	1	TRUE
9-85504584	9	85504584	1.11196	1	TRUE
rs1333865	9	85513416	1.11196	1	TRUE
rs1333863	9	85513802	1.11196	1	TRUE
rs2058912	9	85471815	1.11196	-1	TRUE
rs12925371	16	68331386	1.1099	-1	TRUE
rs61426398	16	68335550	1.1099	-1	TRUE
16-68358898	16	68358898	1.1099	-1	TRUE
rs34216351	14	103009028	1.10938	-1	TRUE
9-81628007	9	81628007	1.09563	1	TRUE
14-103044347	14	103044347	1.09563	1	TRUE
9-118255721	9	118255721	1.09563	1	TRUE
rs7160208	14	103035281	1.09411	-1	TRUE
9-85775904	9	85775904	1.08481	1	TRUE
9-85819857	9	85819857	1.08481	1	TRUE
rs1951391	14	102968066	1.08403	-1	TRUE
rs2781001	9	85470276	1.08119	1	TRUE
rs7156150	14	103022374	1.07913	-1	TRUE
rs10780641	9	85836886	1.07506	-1	TRUE
rs10780642	9	85836973	1.07506	-1	TRUE
rs10868085	9	85838935	1.07506	-1	TRUE
rs11140331	9	85839118	1.07506	-1	TRUE
14-102948635	14	102948635	1.07479	1	TRUE
rs12005370	9	85830982	1.07261	-1	TRUE
rs28626081	14	102950503	1.07207	-1	TRUE
rs13285946	9	85525342	1.07051	-1	TRUE
rs3742458	14	103020121	1.07016	-1	TRUE
14-102951241	14	102951241	1.06386	-1	TRUE
rs11140207	9	85478303	1.06386	1	TRUE
rs11140194	9	85451418	1.06386	-1	TRUE
9-85733595	9	85733595	1.06091	1	TRUE
rs295273	9	85656788	1.05458	1	TRUE
9-81638204	9	81638204	1.05016	1	TRUE
9-85456055	9	85456055	1.0377	1	TRUE
rs13295313	9	85752509	1.03622	1	TRUE
rs56073325	9	85258255	1.03535	-1	TRUE
rs28592017	9	85664351	1.03099	1	TRUE
9-85736634	9	85736634	1.03099	1	TRUE
rs35010780	9	85689743	1.02746	1	TRUE
rs62565782	9	85790707	1.02746	1	TRUE
rs2778373	9	85694328	1.02554	1	TRUE
rs28496120	14	102967652	1.02464	-1	TRUE
14-102969004	14	102969004	1.02464	-1	TRUE
rs12587310	14	102977039	1.02213	1	TRUE
rs4906325	14	102994566	1.02213	1	TRUE
9-85652897	9	85652897	1.00325	1	FALSE
rs662867	9	91797517	1.00032	1	FALSE
rs7189424	16	68340247	0.988803	-1	FALSE
6-35238399	6	35238399	0.98827	1	FALSE
rs4877798	9	85497759	0.987189	1	FALSE
rs973460	9	85856918	0.981976	-1	FALSE
14-102898152	14	102898152	0.972387	-1	FALSE
9-85652915	9	85652915	0.9707	1	FALSE
8-18316413	8	18316413	0.970332	-1	FALSE
9-85524813	9	85524813	0.969612	1	FALSE
rs62559835	9	85394957	0.968067	-1	FALSE
rs10889669	1	67448316	0.968067	-1	FALSE
rs7030362	9	85526847	0.966414	-1	FALSE
rs7848649	9	85585735	0.966414	-1	FALSE
rs10780646	9	85862309	0.965933	-1	FALSE
9-85487601	9	85487601	0.965797	-1	FALSE
rs17257633	16	50484870	0.958498	-1	FALSE
rs12448687	16	50486454	0.958498	-1	FALSE
rs12447052	16	50486750	0.958498	-1	TRUE
rs4784009	16	50492902	0.958498	-1	TRUE
9-85779070	9	85779070	0.958096	1	TRUE
rs2132350	8	18325049	0.955457	-1	FALSE
rs2780971	9	85438268	0.953469	-1	TRUE
9-85487225	9	85487225	0.950887	1	FALSE
rs12346234	9	85489605	0.946723	1	FALSE
rs58248061	9	85671504	0.946185	-1	FALSE
rs7871328	9	85881733	0.945404	-1	TRUE
rs2118167	9	85883262	0.945404	-1	FALSE
rs10746731	9	85864353	0.943595	-1	FALSE
9-85755642	9	85755642	0.939815	1	FALSE
rs11641686	16	68137900	0.93908	-1	FALSE
rs11641722	16	68137903	0.93908	-1	FALSE
9-86016836	9	86016836	0.939057	1	FALSE
rs57317099	9	85779082	0.933107	1	TRUE
rs12265425	10	67018744	0.9317	-1	TRUE
10-67032470	10	67032470	0.930973	-1	TRUE
9-85672126	9	85672126	0.923013	1	TRUE
rs2811904	9	85430396	0.919277	-1	TRUE
9-85431994	9	85431994	0.919277	-1	TRUE
rs2780973	9	85437186	0.919277	-1	TRUE
rs2811910	9	85441626	0.919277	-1	FALSE
rs2811913	9	85443302	0.919277	-1	FALSE
rs2811914	9	85443368	0.919277	-1	FALSE
rs1052690	9	85448505	0.919277	-1	FALSE
rs9410882	9	85449920	0.919277	-1	FALSE
9-85455888	9	85455888	0.919277	-1	TRUE
rs2781005	9	85464153	0.919277	-1	TRUE
rs2542804	9	85477943	0.919277	-1	TRUE
rs2780994	9	85482881	0.919277	-1	TRUE
rs41309243	9	85483658	0.919277	-1	FALSE
9-85491110	9	85491110	0.919277	-1	TRUE
9-85493929	9	85493929	0.919277	-1	TRUE
9-85500680	9	85500680	0.919277	-1	TRUE
9-85505759	9	85505759	0.919277	-1	FALSE
9-85508316	9	85508316	0.919277	-1	FALSE
rs4911271	20	30936841	0.919277	-1	FALSE
rs9366881	6	35258055	0.919277	1	FALSE
rs10868076	9	85792534	0.919227	1	FALSE
9-85851422	9	85851422	0.919227	1	FALSE
9-88076333	9	88076333	0.917945	1	FALSE
rs41310053	9	88130179	0.917945	1	TRUE
rs10822602	10	67078343	0.907443	-1	FALSE
rs4278417	10	67087266	0.907443	-1	FALSE
rs12378956	9	85590660	0.906384	1	FALSE
rs11140350	9	85866674	0.903277	-1	FALSE
rs2811900	9	85422695	0.900928	1	FALSE
rs12890750	14	102930062	0.899518	1	FALSE
rs1989565	14	102931946	0.899518	1	TRUE
rs7155014	14	102933723	0.899518	1	TRUE
rs3783394	14	102928426	0.899518	-1	TRUE
rs1961600	14	102931897	0.899518	-1	TRUE
rs1038376	19	46215849	0.899075	-1	TRUE
rs10740054	10	63372592	0.898551	1	FALSE
9-85988329	9	85988329	0.8978	1	TRUE
rs12889639	14	102929959	0.897537	1	TRUE
rs2010281	14	102932075	0.897298	-1	FALSE
rs7095596	10	67069453	0.895467	-1	FALSE
9-85779037	9	85779037	0.888612	1	TRUE
rs4900572	14	102938604	0.888025	1	FALSE
14-102939602	14	102939602	0.888025	1	FALSE
rs12888077	14	102942306	0.888025	1	FALSE
rs7157631	14	102943078	0.888025	1	FALSE
rs7156619	14	102943079	0.888025	1	FALSE
rs12879085	14	102944173	0.888025	1	TRUE
rs6575984	14	102946207	0.888025	1	TRUE
rs7154246	14	102946547	0.888025	1	TRUE
rs12898029	14	102947637	0.888025	1	FALSE
14-102934638	14	102934638	0.888025	-1	FALSE
rs11621510	14	102939373	0.888025	-1	FALSE
8-2628443	8	2628443	0.885376	-1	FALSE
9-85452825	9	85452825	0.885376	-1	FALSE
9-85505598	9	85505598	0.885376	-1	TRUE
rs7140564	14	102935538	0.883479	1	FALSE
rs6058899	20	30863641	0.880057	-1	FALSE
rs7874980	9	85514724	0.87626	1	FALSE
rs11140226	9	85523125	0.873404	1	FALSE
rs7820394	8	18311471	0.866951	1	FALSE
rs12351483	9	85523890	0.865818	1	TRUE
19-46196438	19	46196438	0.86521	-1	TRUE
9-85779095	9	85779095	0.864514	1	TRUE
rs9671880	14	103021313	0.863588	1	FALSE
rs12139623	1	203625962	0.859237	1	FALSE
rs61652642	16	30428876	0.859237	1	FALSE
rs10115817	9	85664411	0.857776	1	FALSE
rs2811903	9	85427906	0.856476	1	FALSE
14-69951219	14	69951219	0.854037	-1	FALSE
rs7030866	9	85467004	0.853526	1	FALSE
rs2781003	9	85468835	0.853526	1	FALSE
9-85475841	9	85475841	0.853526	1	FALSE
rs2811932	9	85478315	0.853526	1	FALSE
rs11140216	9	85502143	0.853526	1	FALSE
rs4978858	9	111724304	0.851429	1	FALSE
rs2811905	9	85433753	0.847174	1	FALSE
rs10421701	19	46221517	0.843291	-1	FALSE
rs1951392	14	102923120	0.840998	-1	FALSE
rs2811918	9	85446588	0.837784	-1	FALSE
rs2780969	9	85440624	0.835896	1	FALSE
7-100399211	7	100399211	0.831811	1	FALSE
rs13294533	9	85495765	0.82984	1	FALSE
rs11791379	9	85500682	0.824967	-1	FALSE
rs8102885	19	46219445	0.823967	-1	FALSE
9-85541114	9	85541114	0.822429	1	FALSE
rs12264962	10	128092629	0.822427	-1	FALSE
rs10401226	19	46222486	0.819194	-1	FALSE
rs11083596	19	46223151	0.819194	-1	FALSE
rs11670865	19	46223362	0.819194	-1	FALSE
rs7249735	19	46223496	0.819194	-1	FALSE
rs3745275	19	46223545	0.819194	-1	FALSE
9-85556719	9	85556719	0.816645	1	FALSE
rs11140253	9	85596861	0.816645	1	FALSE
rs3818725	9	85781593	0.816645	1	FALSE
16-80511865	16	80511865	0.814213	1	TRUE
9-85861617	9	85861617	0.81403	1	FALSE
rs3825566	14	102922478	0.808612	1	FALSE
9-85732029	9	85732029	0.805471	1	FALSE
rs11624343	14	102928909	0.804416	-1	FALSE
rs11140245	9	85578797	0.799723	1	FALSE
rs10086260	8	9195885	0.793345	1	TRUE
rs1020048	9	85856813	0.791943	-1	TRUE
9-85446204	9	85446204	0.790332	1	TRUE
9-85466353	9	85466353	0.790332	1	TRUE
rs11621406	14	103006057	0.790066	1	TRUE
rs11140328	9	85833774	0.787799	1	TRUE
7-57993377	7	57993377	0.785746	-1	TRUE
14-88730826	14	88730826	0.785471	1	TRUE
rs10758445	9	3760201	0.785471	1	TRUE
9-3765721	9	3765721	0.785471	1	TRUE
rs16919622	9	3766612	0.785471	1	TRUE
rs11790099	9	3769708	0.785471	1	TRUE
9-85430029	9	85430029	0.784826	1	TRUE
rs949757	8	18330043	0.783653	-1	TRUE
rs7826988	8	18328856	0.778051	1	TRUE
rs10780615	9	85413346	0.778051	1	TRUE
rs12481172	20	30810186	0.776176	-1	TRUE
rs41307740	1	223668237	0.773542	1	TRUE
rs8177782	10	6043778	0.773542	1	TRUE
rs2639614	1	170892580	0.773095	-1	TRUE
16-6705281	16	6705281	0.772852	1	TRUE
rs35839782	9	85972962	0.772078	1	FALSE
rs35293298	7	104198358	0.770242	-1	TRUE
6-82858116	6	82858116	0.767122	1	TRUE
6-82888598	6	82888598	0.767122	1	FALSE
rs13300772	9	3763219	0.767122	1	FALSE
9-85584347	9	85584347	0.765281	1	FALSE
rs7021881	9	85525153	0.765062	-1	FALSE
1-62462908	1	62462908	0.763792	-1	TRUE
rs1436935	9	85868175	0.754239	-1	TRUE
7-45580165	7	45580165	0.747319	1	TRUE
7-45585313	7	45585313	0.747319	1	TRUE
7-45586811	7	45586811	0.747319	1	TRUE
7-45589979	7	45589979	0.747319	1	TRUE
7-45591549	7	45591549	0.747319	1	TRUE
rs56228853	7	45598434	0.747319	1	TRUE
7-45606804	7	45606804	0.747319	1	TRUE
rs6955293	7	45608508	0.747319	1	TRUE
7-45615808	7	45615808	0.747319	1	FALSE
7-45617289	7	45617289	0.747319	1	TRUE
7-45620827	7	45620827	0.747319	1	FALSE
rs10735566	9	85870891	0.746913	-1	FALSE
10-130822192	10	130822192	0.74625	1	FALSE
rs17790434	16	30428357	0.744228	1	FALSE
rs3087443	16	30429653	0.744228	1	FALSE
9-85880143	9	85880143	0.743091	-1	FALSE
rs13221774	7	104198509	0.743091	-1	TRUE
6-19731246	6	19731246	0.742346	1	TRUE
rs7030630	9	81587735	0.741454	-1	TRUE
rs12682903	9	85258492	0.741157	-1	FALSE
rs4637926	9	85258707	0.741157	-1	FALSE
rs841056	10	125303602	0.740591	-1	FALSE
rs62007663	14	102932263	0.738334	-1	FALSE
9-85659786	9	85659786	0.736956	-1	TRUE
rs4921911	8	18316387	0.735526	-1	FALSE
1-62462928	1	62462928	0.735354	-1	TRUE
rs6087982	20	30797448	0.733874	-1	FALSE
rs1930630	9	9294839	0.73272	-1	FALSE
9-85373768	9	85373768	0.730983	1	FALSE
7-23160926	7	23160926	0.727901	1	FALSE
7-45606607	7	45606607	0.727901	1	FALSE
rs10121045	9	85480350	0.726468	1	FALSE
rs35535452	9	85489223	0.726468	1	TRUE
rs12345514	9	85514246	0.723276	1	FALSE
rs12343837	9	85518220	0.723276	1	TRUE
9-85520403	9	85520403	0.723276	1	FALSE
rs10114717	9	85471565	0.723221	1	FALSE
rs7045761	9	85479280	0.723221	1	FALSE
rs10481738	9	85483615	0.723221	1	FALSE
rs944947	9	85489884	0.723221	1	FALSE
rs11140213	9	85491304	0.723221	1	FALSE
9-85494785	9	85494785	0.723221	1	FALSE
rs28555298	9	85510053	0.723221	1	FALSE
rs10122134	9	85491246	0.719817	1	FALSE
9-85518748	9	85518748	0.713188	1	TRUE
7-158818938	7	158818938	0.712134	-1	TRUE
rs3447	9	85517063	0.711525	1	FALSE
rs9350083	6	18691857	0.709557	-1	FALSE
9-85851408	9	85851408	0.708556	-1	TRUE
7-45613816	7	45613816	0.70851	1	FALSE
rs10758451	9	3769330	0.70851	1	FALSE
9-3760175	9	3760175	0.708179	1	FALSE
10-125302896	10	125302896	0.707552	1	FALSE
rs2458287	8	104048890	0.706968	-1	FALSE
7-12256022	7	12256022	0.70669	1	FALSE
rs7449979	6	125837657	0.705909	-1	TRUE
rs34385080	9	9267643	0.705665	1	TRUE
rs10977658	9	9311469	0.704345	-1	FALSE
6-92474503	6	92474503	0.703406	1	FALSE
rs11140193	9	85450175	0.698245	1	FALSE
rs34891935	9	85458738	0.698245	1	FALSE
rs6559761	9	85842774	0.697329	-1	TRUE
rs12342901	9	85443004	0.696633	1	TRUE
rs11140196	9	85452173	0.696633	1	TRUE
rs12351677	9	85455231	0.696633	1	TRUE
rs13284999	9	85458843	0.696633	1	TRUE
rs10124333	9	85459611	0.696633	1	TRUE
rs10115072	9	85459989	0.696633	1	FALSE
rs10115073	9	85459990	0.696633	1	FALSE
rs34778713	9	85460130	0.696633	1	FALSE
rs13301956	9	85461747	0.696633	1	FALSE
9-85462164	9	85462164	0.696633	1	TRUE
rs11140201	9	85463723	0.696633	1	FALSE
rs9314722	9	85468593	0.696633	1	FALSE
rs10125987	9	85470530	0.696633	1	FALSE
rs12344615	9	85471015	0.696633	1	FALSE
rs2780986	9	85405403	0.696134	-1	TRUE
14-101748143	14	101748143	0.696134	-1	FALSE
rs12682981	9	85655189	0.695329	1	TRUE
9-85733729	9	85733729	0.695329	1	TRUE
rs13291631	9	85430247	0.695019	1	TRUE
rs11140184	9	85436552	0.695011	1	TRUE
rs12340935	9	85455403	0.693392	1	TRUE
rs10867421	9	81573128	0.690161	-1	TRUE
9-85487572	9	85487572	0.690161	1	TRUE
rs1002561	14	24737453	0.690161	-1	TRUE
rs2382001	9	9311598	0.690161	-1	TRUE
rs4466451	9	9311770	0.690161	-1	TRUE
16-13627191	16	13627191	0.690161	1	TRUE
rs28553997	8	438643	0.690161	1	TRUE
rs876581	6	36763423	0.690161	1	TRUE
rs7761648	6	36766070	0.690161	1	TRUE
9-9283389	9	9283389	0.690161	1	TRUE
rs61863675	10	125308505	0.690161	1	TRUE
rs9408754	9	9311951	0.690161	-1	TRUE
rs57497992	16	68137040	0.689864	-1	TRUE
rs4978771	9	110946576	0.688754	1	TRUE
16-13124627	16	13124627	0.687765	-1	TRUE
rs2905060	1	776882	0.687476	1	TRUE
14-101704518	14	101704518	0.687165	-1	TRUE
14-101704520	14	101704520	0.687165	-1	TRUE
14-101736557	14	101736557	0.687165	-1	TRUE
9-85439030	9	85439030	0.686871	1	TRUE
rs2873264	19	46197548	0.685205	-1	TRUE
rs11140342	9	85858614	0.684438	-1	TRUE
rs9987871	9	85467849	0.683592	1	TRUE
16-68137986	16	68137986	0.683555	-1	TRUE
rs34769743	16	68137991	0.683555	-1	TRUE
rs8061725	16	68138578	0.683555	-1	TRUE
9-85884579	9	85884579	0.68324	-1	TRUE
rs17630887	6	18685165	0.682148	-1	TRUE
rs4551638	1	96001541	0.680858	1	TRUE
9-85426494	9	85426494	0.680771	1	TRUE
rs7254579	19	46186731	0.678941	-1	TRUE
rs1872122	19	46189837	0.678941	-1	TRUE
rs6508963	19	46190573	0.678941	-1	TRUE
rs8100458	19	46192053	0.678941	-1	FALSE
1-202913032	1	202913032	0.678861	1	FALSE
9-73668949	9	73668949	0.678742	-1	FALSE
rs10122131	9	85491224	0.678713	1	TRUE
1-67322002	1	67322002	0.677206	-1	TRUE
6-92258667	6	92258667	0.676555	1	FALSE
7-98956341	7	98956341	0.675562	1	FALSE
1-84105183	1	84105183	0.6739	1	TRUE
rs12600038	16	55206127	0.673631	1	TRUE
rs1827207	16	55206447	0.673631	1	FALSE
rs1561195	9	85889998	0.672713	1	TRUE
rs4803418	19	46203643	0.672417	-1	FALSE
rs4803419	19	46204632	0.672417	-1	FALSE
rs6050419	20	25118914	0.671643	-1	FALSE
9-85997134	9	85997134	0.67016	1	FALSE
rs1059234	6	36761575	0.665868	1	FALSE
16-12210202	16	12210202	0.665362	-1	FALSE
6-18684291	6	18684291	0.665172	-1	FALSE
rs11672911	19	46200584	0.664385	-1	TRUE
rs4802103	19	46195085	0.662232	-1	TRUE
6-81573018	6	81573018	0.662232	-1	TRUE
rs62485076	7	104204000	0.661766	-1	TRUE
rs11793429	9	9241209	0.661173	1	TRUE
rs58723874	8	38721598	0.660747	1	TRUE
rs34255502	7	104201345	0.660627	-1	TRUE
rs7871981	9	81569536	0.660308	-1	TRUE
9-86915073	9	86915073	0.659766	-1	TRUE
6-151161899	6	151161899	0.658676	-1	TRUE
9-111731288	9	111731288	0.658412	1	FALSE
rs3764815	7	98846905	0.6579	1	FALSE
rs7459029	7	104203675	0.657348	1	FALSE
rs7809065	7	104203733	0.657348	-1	FALSE
rs12709842	19	46196632	0.657348	-1	FALSE
rs2873265	19	46197493	0.657348	-1	TRUE
6-18661656	6	18661656	0.656468	-1	TRUE
rs17535312	1	84199234	0.65242	1	TRUE
1-84204948	1	84204948	0.65242	1	TRUE
rs12564022	1	67443343	0.652331	-1	FALSE
7-89433890	7	89433890	0.652331	-1	TRUE
rs13232430	7	89429182	0.651013	-1	TRUE
7-89433225	7	89433225	0.651013	-1	FALSE
rs34537287	7	89436116	0.651013	-1	TRUE
1-85754046	1	85754046	0.647681	-1	FALSE
rs970372	9	81567471	0.647601	-1	FALSE
rs11165481	1	95994640	0.647143	1	FALSE
7-76833206	7	76833206	0.646358	1	FALSE
rs4430161	9	85845988	0.646358	-1	FALSE
rs17513131	8	38721774	0.646358	1	TRUE
rs41448944	6	18675143	0.646123	-1	TRUE
6-18677551	6	18677551	0.646123	-1	TRUE
rs9350082	6	18682064	0.646123	-1	TRUE
rs9358172	6	18682091	0.646123	-1	FALSE
rs7753207	6	18682855	0.646123	-1	FALSE
rs9371074	6	18688232	0.646123	-1	FALSE
rs9371075	6	18689829	0.646123	-1	FALSE
rs4716289	6	18690865	0.646123	-1	FALSE
rs7767712	6	18691483	0.646123	-1	FALSE
rs2142955	6	18692035	0.646123	-1	FALSE
rs7756616	6	18696526	0.646123	-1	FALSE
6-18697112	6	18697112	0.646123	-1	FALSE
rs7160233	14	102908403	0.64578	-1	FALSE
rs7799753	7	104202513	0.643644	-1	FALSE
rs4530975	7	104202651	0.643644	-1	FALSE
14-102891581	14	102891581	0.64349	-1	FALSE
rs7798718	7	89421006	0.643291	-1	FALSE
rs55689324	7	89426933	0.643291	-1	FALSE
9-88196875	9	88196875	0.641959	1	FALSE
7-100402410	7	100402410	0.641646	-1	FALSE
rs7469301	9	85521933	0.640375	1	FALSE
rs892216	19	46181691	0.640253	-1	TRUE
rs4802104	19	46213367	0.639894	-1	FALSE
rs10143623	14	103256629	0.638493	-1	FALSE
1-109416750	1	109416750	0.637517	1	FALSE
1-109416751	1	109416751	0.637517	1	FALSE
1-109416784	1	109416784	0.637517	1	FALSE
rs12049086	1	232053399	0.637293	-1	FALSE
1-232053689	1	232053689	0.637293	-1	FALSE
rs34715532	7	89418378	0.637293	-1	TRUE
9-9239258	9	9239258	0.636093	1	FALSE
rs4801374	19	61934212	0.636093	1	FALSE
rs13289229	9	85414239	0.635572	1	FALSE
rs10867420	9	81569541	0.634591	-1	FALSE
14-100062845	14	100062845	0.634591	1	FALSE
14-102927782	14	102927782	0.634098	-1	FALSE
rs56228800	7	45616100	0.633808	1	FALSE
rs2242610	14	72788632	0.633613	-1	FALSE
8-122112756	8	122112756	0.633002	1	FALSE
rs41311272	16	80514500	0.633002	1	FALSE
14-76044263	14	76044263	0.632341	1	FALSE
9-85826250	9	85826250	0.631892	-1	FALSE
rs12883698	14	41333186	0.63132	1	FALSE
1-61348369	1	61348369	0.630441	1	FALSE
6-33031558	6	33031558	0.630441	1	FALSE
rs35554366	1	7885248	0.630441	1	FALSE
rs4364707	9	85412537	0.630029	1	FALSE
rs2013444	9	86997333	0.629884	-1	FALSE
rs10819491	9	131110733	0.629689	-1	FALSE
9-81567334	9	81567334	0.629536	-1	FALSE
9-81567929	9	81567929	0.629536	-1	FALSE
rs12121408	1	7885659	0.628603	-1	FALSE
rs2378661	9	85561935	0.627918	1	FALSE
rs11961595	6	100159607	0.627247	1	FALSE
rs12528248	6	36764360	0.625622	1	FALSE
10-133907038	10	133907038	0.625516	-1	FALSE
rs4716283	6	18647848	0.624478	-1	FALSE
rs9350078	6	18652245	0.624478	-1	FALSE
6-18673926	6	18673926	0.623011	-1	FALSE
rs13230930	7	89462109	0.622026	-1	FALSE
rs11789623	9	9226733	0.620202	1	FALSE
14-100062844	14	100062844	0.620202	1	FALSE
rs10780640	9	85816492	0.620068	-1	FALSE
rs2152610	9	86013553	0.619543	1	FALSE
rs59583611	9	86015014	0.619543	1	FALSE
9-86024879	9	86024879	0.619543	1	FALSE
10-67107439	10	67107439	0.618902	-1	FALSE
rs9783756	16	68137933	0.617543	-1	FALSE
7-99004342	7	99004342	0.617135	1	FALSE
10-123231114	10	123231114	0.617135	1	FALSE
rs4877814	9	85813073	0.616996	-1	FALSE
rs4877815	9	85813088	0.616996	-1	FALSE
rs2787169	9	26157791	0.615595	1	TRUE
rs56202109	7	89467973	0.614304	-1	FALSE
7-89468258	7	89468258	0.614304	-1	FALSE
rs7855109	9	85994134	0.613621	1	FALSE
rs887847	7	8146307	0.613547	1	FALSE
rs887849	7	8147084	0.613547	1	FALSE
rs6559756	9	85811353	0.613446	-1	TRUE
rs11140096	9	85255854	0.612983	-1	FALSE
rs177042	9	85789576	0.611807	1	FALSE
rs6559753	9	85794631	0.611627	-1	FALSE
9-9239467	9	9239467	0.611172	1	FALSE
rs7915793	10	3145264	0.611172	1	FALSE
rs11140433	9	85999011	0.610754	1	FALSE
9-85999285	9	85999285	0.610754	1	TRUE
9-86009926	9	86009926	0.610754	1	FALSE
rs12041672	1	95980886	0.610118	1	FALSE
9-85600702	9	85600702	0.609896	-1	FALSE
rs17642792	8	70533800	0.609122	-1	FALSE
rs11140246	9	85579390	0.608913	-1	TRUE
rs55857857	9	85829943	0.608668	-1	TRUE
rs12349699	9	85830197	0.608668	-1	FALSE
rs1801270	6	36759949	0.608611	1	FALSE
rs12006540	9	85822551	0.608172	-1	FALSE
6-10524645	6	10524645	0.607923	1	TRUE
9-9235307	9	9235307	0.607923	1	FALSE
rs12203667	6	76754879	0.607273	1	FALSE
1-37357102	1	37357102	0.606903	-1	FALSE
rs7539643	1	67445499	0.606727	-1	FALSE
rs6972583	7	89415591	0.606727	-1	FALSE
rs7866941	9	85522244	0.605969	1	FALSE
rs10746728	9	85842019	0.605603	-1	FALSE
rs55714514	9	85848582	0.605603	-1	FALSE
rs10780645	9	85851474	0.605603	-1	FALSE
rs7020841	9	85821887	0.605261	-1	FALSE
rs12004439	9	85822534	0.605261	-1	FALSE
rs12004471	9	85822666	0.605261	-1	FALSE
14-102894679	14	102894679	0.604885	-1	FALSE
rs6138504	20	25063230	0.604567	-1	FALSE
rs10265151	7	22583883	0.604394	1	FALSE
rs2780993	9	85378033	0.604326	-1	FALSE
rs12259483	10	67111913	0.604196	-1	FALSE
9-131110961	9	131110961	0.604196	-1	FALSE
rs10988311	9	131111063	0.604196	-1	FALSE
rs2378664	9	85883396	0.603983	-1	FALSE
6-154276117	6	154276117	0.603424	-1	FALSE
9-85118064	9	85118064	0.603149	1	FALSE
9-89897018	9	89897018	0.603149	1	FALSE
rs28445567	20	25047353	0.602608	-1	FALSE
14-101806933	14	101806933	0.601518	-1	FALSE
rs7021189	9	85801226	0.601081	-1	FALSE
rs7864367	9	85817205	0.601081	-1	FALSE
rs7543057	1	212264302	0.600824	-1	FALSE
rs2068465	9	85520139	0.598869	1	FALSE
rs7024716	9	85521715	0.598869	1	FALSE
rs10868077	9	85793907	0.598244	-1	FALSE
rs7875011	9	85794666	0.598244	-1	FALSE
rs7875242	9	85794819	0.598244	-1	FALSE
9-85801843	9	85801843	0.598244	-1	FALSE
rs10780639	9	85810366	0.598244	-1	TRUE
rs5018100	9	85812169	0.598244	-1	TRUE
rs12551039	9	85814442	0.598244	-1	TRUE
rs7045008	9	85818761	0.598244	-1	TRUE
rs296891	9	85787028	0.598244	1	TRUE
rs296892	9	85787626	0.598244	1	TRUE
rs796002	9	85791850	0.598244	1	TRUE
rs796001	9	85792603	0.598244	1	TRUE
rs796000	9	85793004	0.598244	1	FALSE
14-102762488	14	102762488	0.598142	1	FALSE
9-86022650	9	86022650	0.597787	1	FALSE
rs10868046	9	85528015	0.597695	-1	FALSE
6-154274929	6	154274929	0.597694	-1	FALSE
6-154276307	6	154276307	0.597694	-1	FALSE
6-154280318	6	154280318	0.597694	-1	FALSE
6-154283892	6	154283892	0.597694	-1	FALSE
rs11140358	9	85886124	0.59699	-1	FALSE
rs11140341	9	85857241	0.59605	-1	FALSE
rs7867550	9	85858232	0.59605	-1	FALSE
rs1529954	9	85887619	0.596032	-1	TRUE
rs2098494	9	85527864	0.595695	-1	FALSE
rs10868047	9	85529278	0.595695	-1	FALSE
rs10780628	9	85529396	0.595695	-1	FALSE
rs10780629	9	85529867	0.595695	-1	FALSE
1-212265769	1	212265769	0.594554	-1	FALSE
1-212273974	1	212273974	0.594554	-1	FALSE
1-212274899	1	212274899	0.594554	-1	FALSE
rs4877804	9	85541340	0.594296	-1	FALSE
rs4877264	9	85541578	0.594296	-1	FALSE
rs3763623	9	85543741	0.594296	-1	FALSE
rs4750	9	85544331	0.594296	-1	FALSE
rs12339592	9	85546095	0.594296	-1	FALSE
rs7048546	9	85549967	0.594296	-1	FALSE
rs10780632	9	85553481	0.594296	-1	FALSE
rs10868052	9	85553658	0.594296	-1	FALSE
rs10746724	9	85554591	0.594296	-1	FALSE
rs11140236	9	85557713	0.594296	-1	FALSE
rs10868053	9	85557925	0.594296	-1	FALSE
rs10868054	9	85559176	0.594296	-1	FALSE
rs11140237	9	85559859	0.594296	-1	FALSE
rs7042776	9	85563080	0.594296	-1	FALSE
rs7849343	9	85565326	0.594296	-1	FALSE
rs2378660	9	85567439	0.594296	-1	FALSE
rs4242624	9	85569057	0.594296	-1	FALSE
rs10868057	9	85569559	0.594296	-1	FALSE
rs7023396	9	85570715	0.594296	-1	FALSE
rs10780633	9	85571571	0.594296	-1	FALSE
rs4576496	9	85573397	0.594296	-1	FALSE
rs11140242	9	85574519	0.594296	-1	FALSE
rs11140243	9	85574711	0.594296	-1	FALSE
rs10125556	9	85575604	0.594296	-1	FALSE
rs56299907	9	85579611	0.594296	-1	FALSE
rs11140247	9	85581752	0.594296	-1	FALSE
rs10868060	9	85582531	0.594296	-1	FALSE
rs7042197	9	85583462	0.594296	-1	FALSE
rs10868061	9	85585491	0.594296	-1	FALSE
rs10780634	9	85586681	0.594296	-1	FALSE
rs4877810	9	85588131	0.594296	-1	FALSE
rs7874436	9	85588425	0.594296	-1	FALSE
rs4877811	9	85589914	0.594296	-1	FALSE
rs11792650	9	85591062	0.594296	-1	TRUE
rs7848686	9	85594764	0.594296	-1	FALSE
rs7864189	9	85594914	0.594296	-1	TRUE
9-85599538	9	85599538	0.594296	-1	TRUE
rs55881223	9	85599671	0.594296	-1	TRUE
rs4877265	9	85601180	0.594296	-1	TRUE
rs918223	9	85601660	0.594296	-1	FALSE
rs4877266	9	85601988	0.594296	-1	FALSE
9-85605077	9	85605077	0.594296	-1	FALSE
rs295292	9	85606608	0.594296	1	FALSE
rs295293	9	85607271	0.594296	1	FALSE
rs390893	9	85608832	0.594296	1	TRUE
rs7341930	9	85610207	0.594296	1	FALSE
rs295281	9	85613946	0.594296	1	FALSE
rs295283	9	85614284	0.594296	1	FALSE
rs295284	9	85614386	0.594296	1	FALSE
rs295285	9	85614534	0.594296	1	FALSE
rs295286	9	85614594	0.594296	1	FALSE
rs10118300	9	85617037	0.594296	1	FALSE
rs9314724	9	85617096	0.594296	1	FALSE
rs295269	9	85620207	0.594296	1	FALSE
rs295271	9	85621473	0.594296	1	TRUE
rs295272	9	85622857	0.594296	1	FALSE
rs11140090	9	85246933	0.594169	-1	FALSE
rs8109525	19	46183758	0.594169	-1	FALSE
rs7021357	9	85589635	0.594017	-1	FALSE
rs4385546	9	85579969	0.593736	-1	FALSE
rs28729100	9	85592151	0.593736	-1	FALSE
rs17330622	9	85560153	0.59153	-1	FALSE
rs3763622	9	85561582	0.59153	-1	TRUE
9-85563628	9	85563628	0.59153	-1	TRUE
rs11140351	9	85868884	0.591485	-1	TRUE
rs10780630	9	85530884	0.591243	-1	FALSE
rs10780631	9	85531010	0.591243	-1	FALSE
rs2080664	9	85531279	0.591243	-1	FALSE
rs12057070	9	85533410	0.591243	-1	TRUE
rs7868930	9	85534723	0.591243	-1	TRUE
rs10868049	9	85535050	0.591243	-1	FALSE
rs11140227	9	85535553	0.591243	-1	FALSE
rs6037043	20	25092017	0.590773	-1	FALSE
9-31139105	9	31139105	0.590773	-1	TRUE
1-67448104	1	67448104	0.590773	-1	TRUE
rs295282	9	85614018	0.588884	1	FALSE
rs7859179	9	85576283	0.588771	-1	FALSE
rs7855659	9	85631896	0.588378	1	FALSE
rs295290	9	85637425	0.588378	1	FALSE
rs10868048	9	85532976	0.58818	-1	FALSE
rs12356734	10	66191770	0.58792	-1	FALSE
rs1004819	1	67442801	0.58792	-1	FALSE
rs7793473	7	89416682	0.58792	-1	FALSE
rs1033434	6	18692005	0.5867	-1	FALSE
rs11140345	9	85859150	0.585592	-1	TRUE
9-85393151	9	85393151	0.585121	-1	TRUE
rs11791447	9	9239795	0.5848	1	FALSE
rs7044691	9	85558294	0.584499	-1	FALSE
rs12339076	9	85565282	0.584499	-1	FALSE
rs10156122	7	22584863	0.583677	1	FALSE
1-232069410	1	232069410	0.583656	-1	FALSE
rs28584828	9	85616980	0.583585	1	TRUE
rs28494720	10	55576690	0.583393	1	TRUE
rs4935103	10	55587116	0.583393	1	FALSE
rs4636568	10	55590392	0.583393	1	FALSE
rs4295959	10	55590443	0.583393	1	FALSE
rs62483665	7	100373990	0.582805	-1	FALSE
rs11117432	16	84576772	0.582272	1	FALSE
rs480676	1	20901234	0.581947	-1	TRUE
rs59080975	16	83718881	0.581947	1	TRUE
rs11559389	9	85876736	0.581188	-1	TRUE
rs12245816	10	67079203	0.580752	-1	TRUE
rs12259582	10	67091126	0.580752	-1	FALSE
rs9679825	20	4215956	0.580752	-1	FALSE
rs11117433	16	84577017	0.580462	1	FALSE
rs4716282	6	18641366	0.5796	-1	FALSE
rs9368002	6	18646024	0.5796	-1	FALSE
9-28949585	9	28949585	0.577683	1	FALSE
6-154296547	6	154296547	0.576787	-1	FALSE
rs28472815	14	46283836	0.576116	-1	TRUE
rs11140165	9	85373231	0.575385	1	TRUE
rs2379240	19	1234615	0.575385	-1	FALSE
8-129465663	8	129465663	0.573901	1	FALSE
rs1603290	8	18313550	0.573776	1	TRUE
rs12245813	10	67079196	0.573531	-1	TRUE
14-26943208	14	26943208	0.573001	-1	FALSE
rs12075103	1	67446872	0.573001	-1	FALSE
rs7874528	9	86020319	0.572378	1	FALSE
rs7551530	1	80834814	0.572378	-1	FALSE
rs2038297	6	80138095	0.572378	-1	FALSE
rs11140355	9	85877611	0.571311	-1	FALSE
rs11533048	9	85879319	0.571311	-1	FALSE
9-85880427	9	85880427	0.571311	-1	FALSE
rs12236797	9	85883676	0.571311	-1	FALSE
rs11140359	9	85886795	0.571311	-1	FALSE
6-150430267	6	150430267	0.570971	-1	FALSE
rs12238872	9	85872167	0.569791	-1	FALSE
9-85872743	9	85872743	0.569791	-1	FALSE
rs3125878	1	68647976	0.569533	1	FALSE
rs9383407	6	18655397	0.569382	-1	FALSE
rs4841803	8	6848940	0.569382	-1	FALSE
rs10868016	9	85258782	0.569382	-1	FALSE
rs13045280	20	25052977	0.568794	-1	FALSE
20-25053010	20	25053010	0.568794	-1	FALSE
rs13043355	20	25057084	0.568794	-1	FALSE
rs1108810	20	25058396	0.568794	-1	FALSE
rs6037028	20	25059888	0.568794	-1	FALSE
rs6037029	20	25061239	0.568794	-1	FALSE
rs12625069	20	25062608	0.568794	-1	FALSE
rs6138506	20	25063636	0.568794	-1	FALSE
rs7270464	20	25064546	0.568794	-1	FALSE
rs7270433	20	25064776	0.568794	-1	FALSE
rs7272141	20	25065199	0.568794	-1	FALSE
rs6050351	20	25066271	0.568794	-1	FALSE
rs34567599	6	18668055	0.5683	-1	FALSE
rs1408500	6	18669023	0.5683	-1	TRUE
rs1408499	6	18669067	0.5683	-1	TRUE
rs9396880	6	18669243	0.5683	-1	FALSE
rs9396883	6	18669765	0.5683	-1	FALSE
rs12176363	6	18670639	0.5683	-1	FALSE
rs12173819	6	18670645	0.5683	-1	FALSE
rs9371069	6	18671986	0.5683	-1	FALSE
rs9371070	6	18672097	0.5683	-1	FALSE
rs985213	6	18678019	0.5683	-1	FALSE
rs985214	6	18678120	0.5683	-1	FALSE
rs9396886	6	18680212	0.5683	-1	FALSE
rs9383417	6	18680368	0.5683	-1	TRUE
rs254336	16	82354522	0.568058	-1	TRUE
6-154300423	6	154300423	0.567353	-1	FALSE
rs17084691	6	154301441	0.567353	-1	FALSE
rs4877259	9	85375382	0.567262	-1	TRUE
rs10868075	9	85779081	0.566755	-1	FALSE
rs10417877	19	8611892	0.566259	1	FALSE
rs1561405	19	8611970	0.566259	1	FALSE
rs1561406	19	8612106	0.566259	1	FALSE
rs2967718	19	8613884	0.566259	1	FALSE
rs2967720	19	8615222	0.566259	1	FALSE
rs10868062	9	85586118	0.566012	-1	FALSE
1-242000659	1	242000659	0.565919	-1	FALSE
6-154313431	6	154313431	0.565514	-1	FALSE
6-154316136	6	154316136	0.565514	-1	FALSE
rs6931325	6	154317219	0.565514	-1	TRUE
6-154324754	6	154324754	0.565514	-1	TRUE
rs10949524	6	18660704	0.565196	-1	TRUE
rs2146762	6	119419347	0.565196	-1	FALSE
14-20027606	14	20027606	0.56428	1	FALSE
rs4877802	9	85528696	0.563966	-1	TRUE
rs2111683	9	85563724	0.563134	-1	TRUE
rs2160822	9	85572238	0.563134	-1	TRUE
9-85575727	9	85575727	0.563134	-1	TRUE
rs1558922	9	85576619	0.563134	-1	TRUE
rs13301582	9	85579433	0.563134	-1	TRUE
9-85584086	9	85584086	0.563134	-1	TRUE
rs7855015	9	85584260	0.563134	-1	TRUE
rs10868063	9	85586371	0.563134	-1	TRUE
rs10868064	9	85587502	0.563134	-1	TRUE
rs11140249	9	85591224	0.563134	-1	TRUE
rs295287	9	85615228	0.563134	1	TRUE
rs9410590	9	85617120	0.563134	1	TRUE
rs36199979	7	137868434	0.562716	1	TRUE
9-85884162	9	85884162	0.562602	-1	TRUE
rs2410562	8	18311112	0.562602	1	TRUE
rs7837608	8	18311127	0.562602	1	TRUE
rs10103281	8	18311822	0.562602	1	TRUE
1-212291653	1	212291653	0.562602	-1	TRUE
1-242150350	1	242150350	0.562602	-1	TRUE
rs7476409	10	24809042	0.562602	-1	TRUE
rs6037025	20	25049705	0.562602	-1	TRUE
rs34631700	20	25050481	0.562602	-1	TRUE
rs4877809	9	85568347	0.560949	-1	TRUE
rs4348579	9	85567481	0.560373	-1	TRUE
rs10868050	9	85535205	0.560248	-1	TRUE
rs10746723	9	85538513	0.560248	-1	TRUE
9-85546298	9	85546298	0.560248	-1	TRUE
rs7874454	9	85588502	0.560248	-1	TRUE
rs3860926	9	85250332	0.560178	-1	TRUE
rs6939201	6	80135888	0.560107	-1	FALSE
rs7033742	9	23041235	0.560107	1	FALSE
rs4298563	9	85729423	0.559768	1	FALSE
rs9396881	6	18669377	0.559683	-1	FALSE
rs295280	9	85611567	0.559601	1	TRUE
rs295276	9	85623614	0.559132	1	TRUE
rs12344567	9	85588721	0.559075	-1	TRUE
8-18291729	8	18291729	0.558264	-1	TRUE
rs7035287	9	85210952	0.557882	-1	TRUE
9-85561265	9	85561265	0.556872	-1	TRUE
rs4815380	20	25083293	0.556632	-1	TRUE
rs2143570	20	25084553	0.556632	-1	TRUE
rs254334	16	82355209	0.556629	-1	TRUE
8-18290413	8	18290413	0.556185	-1	FALSE
rs2898475	8	18310976	0.555936	1	TRUE
rs1845735	8	18315310	0.555936	-1	FALSE
rs17159858	19	7673419	0.555776	-1	FALSE
rs7539625	1	67445353	0.555776	-1	FALSE
rs7261718	20	25067146	0.555776	-1	FALSE
rs10780648	9	85885182	0.555263	-1	TRUE
rs57221486	14	102165537	0.555241	1	TRUE
rs55692426	9	85848485	0.554986	-1	FALSE
rs9396882	6	18669529	0.554163	-1	FALSE
6-92455525	6	92455525	0.553585	1	FALSE
1-232062899	1	232062899	0.553442	-1	FALSE
1-232068745	1	232068745	0.553442	-1	FALSE
rs57260407	1	232073032	0.553442	-1	TRUE
rs12543818	8	18316192	0.552814	-1	TRUE
rs12545528	8	18316228	0.552814	-1	TRUE
rs4482560	20	25074247	0.552586	-1	TRUE
rs12930622	16	13681914	0.55201	1	TRUE
rs62421122	6	119397076	0.551964	-1	TRUE
1-7861152	1	7861152	0.551574	1	TRUE
rs17798981	6	125843308	0.551574	1	TRUE
19-8590449	19	8590449	0.550399	1	TRUE
rs2274914	9	85690799	0.550035	1	TRUE
rs4362993	6	80133431	0.549803	-1	TRUE
rs6921534	6	80133499	0.549803	-1	TRUE
rs9341773	6	80134384	0.549803	-1	TRUE
rs9361526	6	80135200	0.549803	-1	TRUE
rs4662157	1	82897965	0.549803	1	FALSE
rs17132814	10	4427754	0.549803	1	TRUE
9-85086026	9	85086026	0.549579	1	TRUE
9-85087095	9	85087095	0.549579	1	FALSE
9-85118153	9	85118153	0.549579	1	TRUE
8-18290976	8	18290976	0.54953	-1	FALSE
rs4646244	8	18291998	0.54953	-1	TRUE
9-86006439	9	86006439	0.549082	1	FALSE
9-85883687	9	85883687	0.548976	-1	TRUE
6-22306450	6	22306450	0.548904	-1	FALSE
6-22306691	6	22306691	0.548904	-1	FALSE
6-22306723	6	22306723	0.548904	-1	FALSE
9-85584183	9	85584183	0.548563	-1	FALSE
6-154294550	6	154294550	0.548004	-1	FALSE
7-61109812	7	61109812	0.547288	-1	FALSE
7-52577845	7	52577845	0.54706	1	FALSE
rs2700750	8	5871281	0.546454	1	TRUE
rs1831758	9	85699235	0.546121	1	TRUE
6-137659449	6	137659449	0.54533	1	TRUE
rs2681552	8	61198640	0.544653	1	FALSE
rs62006962	14	102903886	0.544584	-1	FALSE
rs7255374	19	46212191	0.544328	-1	FALSE
20-23374185	20	23374185	0.544068	1	FALSE
6-154309247	6	154309247	0.543997	-1	TRUE
6-154309888	6	154309888	0.543997	-1	FALSE
9-131786863	9	131786863	0.543557	1	FALSE
rs11782157	8	38722238	0.543003	1	FALSE
rs7466124	9	86013888	0.542836	1	TRUE
rs62059127	16	58246911	0.542525	1	FALSE
rs4815382	20	25092485	0.541983	-1	FALSE
rs6050406	20	25109020	0.541983	-1	FALSE
7-76806314	7	76806314	0.541741	1	FALSE
rs2611364	8	61185226	0.541315	1	FALSE
rs1697659	8	16647883	0.541096	1	FALSE
rs1572030	9	85761431	0.540456	1	FALSE
6-18637014	6	18637014	0.540379	-1	FALSE
rs62006960	14	102898879	0.540028	-1	FALSE
9-109278638	9	109278638	0.539072	-1	FALSE
rs3906189	9	85670783	0.538224	1	FALSE
8-133576614	8	133576614	0.53782	1	FALSE
9-85739759	9	85739759	0.537346	1	FALSE
rs10125673	9	85753315	0.537346	1	FALSE
rs6133104	20	4217207	0.536285	-1	FALSE
rs6050380	20	25085787	0.536013	-1	FALSE
rs4815383	20	25092525	0.536013	-1	FALSE
rs4813551	20	25092951	0.536013	-1	FALSE
rs6050394	20	25099599	0.536013	-1	FALSE
rs6115069	20	25102957	0.536013	-1	FALSE
rs6050399	20	25104225	0.536013	-1	TRUE
rs6037049	20	25105838	0.536013	-1	TRUE
20-25106197	20	25106197	0.536013	-1	FALSE
rs6050404	20	25106298	0.536013	-1	TRUE
rs6138529	20	25107159	0.536013	-1	FALSE
rs34971837	20	25107175	0.536013	-1	FALSE
rs13036626	20	25107593	0.536013	-1	FALSE
rs6138530	20	25108341	0.536013	-1	FALSE
rs2038182	20	25108760	0.536013	-1	FALSE
rs6050409	20	25110937	0.536013	-1	FALSE
rs6050410	20	25114594	0.536013	-1	FALSE
rs4877817	9	85845507	0.53601	-1	FALSE
rs10430496	10	63391622	0.535552	1	FALSE
rs6037024	20	25046492	0.535451	-1	TRUE
rs10430495	10	63391601	0.534936	1	TRUE
9-86736153	9	86736153	0.534866	-1	TRUE
rs7500171	16	60704402	0.534866	1	TRUE
19-2571652	19	2571652	0.534563	-1	TRUE
9-85541232	9	85541232	0.534492	-1	FALSE
14-102773417	14	102773417	0.53429	1	FALSE
rs10868059	9	85580493	0.534	-1	FALSE
1-47854672	1	47854672	0.533157	1	FALSE
rs11668004	19	62366456	0.532532	1	FALSE
10-56954913	10	56954913	0.532258	1	FALSE
rs2700751	8	5871304	0.532156	1	FALSE
9-85861976	9	85861976	0.53163	-1	FALSE
16-84724713	16	84724713	0.531096	1	TRUE
rs6938698	6	18692471	0.531054	-1	TRUE
rs7784266	7	89478537	0.531054	-1	FALSE
rs6050337	20	25045926	0.530854	-1	FALSE
19-37407717	19	37407717	0.530733	1	FALSE
rs6118378	20	8834009	0.530733	1	TRUE
rs2889955	9	85891052	0.530583	-1	TRUE
6-154328635	6	154328635	0.530007	-1	FALSE
6-154329733	6	154329733	0.530007	-1	FALSE
rs7542066	1	67445709	0.530007	-1	FALSE
rs6050353	20	25066690	0.530007	-1	TRUE
20-25068598	20	25068598	0.530007	-1	TRUE
rs910102	20	25074003	0.530007	-1	TRUE
rs6050370	20	25079568	0.530007	-1	TRUE
rs6050372	20	25081225	0.530007	-1	TRUE
rs6515614	20	25116159	0.530007	-1	TRUE
rs6050415	20	25116941	0.530007	-1	TRUE
rs6050418	20	25118643	0.530007	-1	TRUE
rs10271851	7	137436481	0.529818	1	FALSE
rs10282464	7	89486142	0.529596	-1	FALSE
rs6050345	20	25060520	0.529478	-1	FALSE
rs1582396	9	85526059	0.528892	-1	FALSE
rs887848	7	8146371	0.528701	1	FALSE
rs887850	7	8147306	0.528701	1	FALSE
rs12055399	6	166026253	0.528596	-1	FALSE
7-98769594	7	98769594	0.528105	1	FALSE
rs11140251	9	85592464	0.528105	1	FALSE
rs6050377	20	25084209	0.527715	-1	FALSE
9-85561264	9	85561264	0.527057	-1	FALSE
6-53192167	6	53192167	0.527057	-1	FALSE
rs3935302	6	53192622	0.527057	-1	FALSE
rs451947	16	82362122	0.527009	-1	FALSE
rs10982077	9	115929083	0.526235	-1	FALSE
rs11137439	9	90695190	0.525539	1	FALSE
6-154326206	6	154326206	0.525508	-1	FALSE
10-125541159	10	125541159	0.525081	1	FALSE
rs2287373	9	85544630	0.525021	-1	FALSE
rs11140239	9	85565097	0.525021	-1	FALSE
rs9918551	7	98788286	0.524881	1	TRUE
20-23350467	20	23350467	0.524837	1	FALSE
20-23351723	20	23351723	0.524837	1	FALSE
rs1482255	16	58091871	0.524034	1	FALSE
rs17185985	6	30022836	0.523965	-1	FALSE
rs1119503	9	131107398	0.523382	-1	TRUE
rs60524957	7	98878235	0.523107	1	TRUE
7-98760682	7	98760682	0.522747	1	TRUE
rs2301889	7	98769041	0.522747	1	TRUE
7-98772360	7	98772360	0.522747	1	TRUE
rs58660994	7	98777953	0.522747	1	TRUE
rs6948775	7	98783416	0.522747	1	TRUE
rs17161692	7	98791799	0.522747	1	TRUE
rs4813552	20	25093132	0.52178	-1	TRUE
14-27949226	14	27949226	0.520043	-1	TRUE
rs7025330	9	89219288	0.519939	1	FALSE
rs7028184	9	89219396	0.519939	1	FALSE
rs12672713	7	21370011	0.519677	-1	FALSE
rs57601353	10	49399187	0.519677	-1	FALSE
rs28468623	7	98760748	0.518802	1	TRUE
7-45586807	7	45586807	0.51831	1	FALSE
7-76780598	7	76780598	0.51831	1	FALSE
rs4031401	7	137586482	0.518151	-1	FALSE
rs4031402	7	137586772	0.518151	-1	FALSE
rs28729501	8	112794478	0.518151	-1	FALSE
rs17425239	9	85973118	0.517448	1	TRUE
7-98882179	7	98882179	0.517098	1	FALSE
rs10780656	9	86031222	0.516749	1	FALSE
10-28966954	10	28966954	0.51665	1	TRUE
14-61679094	14	61679094	0.516314	1	FALSE
rs868564	7	99040309	0.516169	1	FALSE
rs6037030	20	25068101	0.515938	-1	FALSE
rs13296272	9	86900841	0.51581	-1	TRUE
rs4815388	20	25102551	0.51581	-1	FALSE
rs7808022	7	99058019	0.515274	1	TRUE
rs7040164	9	85645278	0.514899	-1	TRUE
7-157302973	7	157302973	0.513881	1	TRUE
rs13362853	7	99061083	0.513836	1	TRUE
rs1859690	7	99065108	0.513836	1	FALSE
rs10229552	7	99072835	0.513836	1	FALSE
[truncated: 98,001 more rows]

## Sheet: lung_cancer
'rs9493858'
'rs11768533'
'rs3134492'
'rs9893755'
'rs10266429'
'rs17168935'
'rs17089043'
'rs10853701'
'rs6998594'
'rs650434'
'rs9539394'
'rs9888682'
'rs11774017'
'rs16976057'
'rs1434302'
'rs10985284'
'rs11141468'
'rs8070093'
'rs1864466'
'rs7523787'
'rs475385'
'rs13157029'
'rs1409035'
'rs10129678'
'rs6915318'
'rs11873590'
'rs6761711'
'rs1944751'
'rs10266429'
'rs12836163'
'rs11078726'
'rs332635'
'rs4889210'
'rs12578154'
'rs3913648'
'rs284691'
'rs604277'
'rs17100016'
'rs241166'
'rs2335524'
'rs7751879'
'rs7323755'
'rs17014512'
'rs13317243'
'rs356612'
'rs7535074'
'rs9870623'
'rs3733103'
'rs7864264'
'rs443565'
'rs10280201'
'rs11082598'
'rs6494891'
'rs11673011'
'rs9867626'
'rs11187226'
'rs2252523'
'rs9840200'
'rs2414132'
'rs4943088'
'rs676900'
'rs530120'
'rs163369'
'rs6998594'
'rs9517847'
'rs998889'
'rs2119606'
'rs9541768'
'rs9386240'
'rs1856021'
'rs4767948'
'rs10404318'
'rs17051599'
'rs9459912'
'rs9459912'
'rs7226895'
'rs10077754'
'rs6105361'
'rs6482455'
'rs4379216'
'rs1940590'
'rs9365002'
'rs13078958'
'rs9840096'
'rs10413936'
'rs2829247'
'rs3824643'
'rs957'
'rs16943878'
'rs498193'
'rs11667187'
'rs6494891'
'rs1541092'
'rs3133837'
'rs1454524'
'rs6111076'
'rs17334210'
'rs6101127'
'rs4939792'
'rs12531138'
'rs11691648'
'rs6083886'
'rs6770968'
'rs17056954'
'rs9495339'
'rs10470928'
'rs6489815'
'rs6976282'
'rs6560320'
'rs4575593'
'rs1987085'
'rs7093782'
'rs6426680'
'rs1589882'
'rs10234485'
'rs6128653'
'rs9480877'
'rs17463919'
'rs7752069'
'rs1414557'
'rs2146743'
'rs816361'
'rs16949426'
'rs4477273'
'rs6647797'
'rs6982018'
'rs7192974'
'rs16928206'
'rs10965197'
'rs9512560'
'rs16948197'
'rs17090022'
'rs9552217'
'rs11708764'
'rs10906804'
'rs10987427'
'rs12644315'
'rs7192974'
'rs7225571'
'rs16944600'
'rs11150'
'rs706115'
'rs2191180'
'rs9917749'
'rs12054618'
'rs12644237'
'rs959614'
'rs1281173'
'rs12979519'
'rs201611'
'rs7798796'
'rs402342'
'rs12737060'
'rs930043'
'rs2945138'
'rs10748846'
'rs726730'
'rs2567848'
'rs12600578'
'rs1841308'
'rs11868946'
'rs1529028'
'rs11876308'
'rs851056'
'rs10748846'
'rs2705277'
'rs10278233'
'rs5758532'
'rs9532806'
'rs9493858'
'rs5758532'
'rs9937918'
'rs12945598'
'rs12005136'
'rs986744'
'rs2324142'
'rs1483473'
'rs8032560'
'rs2025304'
'rs7039317'
'rs3904188'
'rs4890614'
'rs16936868'
'rs13388020'
'rs11870194'
'rs1233855'
'rs2731379'
'rs2018672'
'rs4878843'
'rs1047799'
'rs41464146'
'rs7093128'
'rs6995294'
'rs3124741'
'rs9897420'
'rs4455790'
'rs8082814'
'rs814527'
'rs943337'
'rs7752069'
'rs8082814'
'rs2013165'
'rs830407'
'rs9890410'
'rs12607270'
'rs11065329'
'rs17121220'
'rs2032983'
'rs911480'
'rs826306'
'rs2705277'
'rs4428104'
'rs17090266'
'rs1906404'
'rs10757628'
'rs1711537'
'rs6103923'
'rs12774861'
'rs2586779'
'rs13065450'
'rs12209982'
'rs7323755'
'rs1162961'
'rs12678557'
'rs4325674'
'rs9899961'
'rs17121220'
'rs3865359'
'rs9869299'
'rs453026'
'rs882358'
'rs2032983'
'rs12651890'
'rs12545865'
'rs11135923'
'rs9539496'
'rs7961917'
'rs16862146'
'rs582091'
'rs2147510'
'rs826907'
'rs10999942'
'rs3114972'
'rs11657012'
'rs11151472'
'rs6443640'
'rs11034484'
'rs12534221'
'rs12781902'
'rs4601099'
'rs4977319'
'rs7638884'
'rs10113535'
'rs11032706'
'rs1432506'
'rs9902690'
'rs2059645'
'rs2282199'
'rs998291'
'rs7319335'
'rs308719'
'rs4790288'
'rs16914473'
'rs11578325'
'rs12651664'
'rs10246303'
'rs454453'
'rs2167644'
'rs4802035'
'rs876602'
'rs2439945'
'rs4477273'
'rs2803285'
'rs6887062'
'rs152561'
'rs9893535'
'rs10459917'
'rs1407542'
'rs10074948'
'rs11147475'
'rs7643707'
'rs2046397'
'rs9898229'
'rs4686300'
'rs10096540'
'rs942526'
'rs6779573'
'rs10515709'
'rs1468243'
'rs13191030'
'rs9944399'
'rs17463919'
'rs11919713'
'rs11818367'
'rs11801342'
'rs11188952'
'rs12964456'
'rs4541810'
'rs1394373'
'rs367230'
'rs16829377'
'rs6002745'
'rs198285'
'rs3786347'
'rs4973234'
'rs13253331'
'rs17028505'
'rs4973234'
'rs159423'
'rs11082043'
'rs10862613'
'rs8079632'
'rs17147389'
'rs12549446'
'rs8024046'
'rs1218824'
'rs8069788'
'rs11878113'
'rs1556544'
'rs11113593'
'rs17598846'
'rs7620452'
'rs13078958'
'rs552843'
'rs552843'
'rs526297'
'rs11591329'
'rs4677743'
'rs526297'
'rs17128793'
'rs1867055'
'rs1432506'
'rs1416745'
'rs1396856'
'rs624172'
'rs2166444'
'rs7560520'
'rs2681400'
'rs89975'
'rs4461009'
'rs4541810'
'rs8113371'
'rs9326992'
'rs558639'
'rs17181561'
'rs11656870'
'rs7223154'
'rs7242553'
'rs9557070'
'rs13361289'
'rs4780107'
'rs9836255'
'rs9909073'
'rs2181891'
'rs13409976'
'rs1661716'
'rs8101791'
'rs10962713'
'rs7839909'
'rs12490364'
'rs7218185'
'rs2526008'
'rs11637395'
'rs9535767'
'rs2095476'
'rs9899003'
'rs12601246'
'rs12601246'
'rs1580402'
'rs2074321'
'rs10811612'
'rs10849573'
'rs10183142'
'rs2117523'
'rs942231'
'rs561635'
'rs11660173'
'rs4361846'
'rs976787'
'rs5982322'
'rs2166444'
'rs2746029'
'rs12964666'
'rs1383118'
'rs7024102'
'rs12101723'
'rs308063'
'rs12581061'
'rs2803810'
'rs6468635'
'rs12139408'
'rs7021903'
'rs11620917'
'rs4411466'
'rs7085413'
'rs8024046'
'rs12139408'
'rs12455907'
'rs2197619'
'rs1533058'
'rs11231775'
'rs16948197'
'rs2656275'
'rs11714467'
'rs7995198'
'rs4955637'
'rs4893413'
'rs5750102'
'rs3760302'
'rs4306647'
'rs4556857'
'rs1001250'
'rs3763214'
'rs10964370'
'rs10780231'
'rs483077'
'rs7201783'
'rs4837714'
'rs1442996'
'rs443565'
'rs4464125'
'rs6019553'
'rs17833634'
'rs1997174'
'rs1864466'
'rs17833634'
'rs241611'
'rs41372945'
'rs9316673'
'rs10227084'
'rs9346129'
'rs11770429'
'rs584698'
'rs13409976'
'rs2435045'
'rs11876308'
'rs264729'
'rs11713975'
'rs9596457'
'rs12236909'
'rs11777119'
'rs7836279'
'rs9854943'
'rs583424'
'rs6482455'
'rs10883857'
'rs11200876'
'rs10211734'
'rs868846'
'rs11214805'
'rs7613376'
'rs13961'
'rs9562494'
'rs17090101'
'rs10988015'
'rs9268835'
'rs34696757'
'rs11660857'
'rs9344987'
'rs16914914'
'rs1426036'
'rs17055200'
'rs10852107'
'rs11078160'
'rs2239848'
'rs9577032'
'rs2239848'
'rs41372945'
'rs9905702'
'rs3985184'
'rs7863722'
'rs361237'
'rs12406658'
'rs10990446'
'rs11926428'
'rs4380362'
'rs584698'
'rs10099013'
'rs7635516'
'rs1569563'
'rs6531668'
'rs6128181'
'rs240571'
'rs2059645'
'rs7815674'
'rs4674169'
'rs833678'
'rs7635892'
'rs1892646'
'rs1893431'
'rs12066371'
'rs11874359'
'rs4872310'
'rs547632'
'rs7322051'
'rs7245156'
'rs8032493'
'rs13223753'
'rs2842980'
'rs1969051'
'rs10986222'
'rs729437'
'rs9549574'
'rs6586789'
'rs893179'
'rs6775761'
'rs2716899'
'rs568489'
'rs11669868'
'rs2228000'
'rs2702334'
'rs2475506'
'rs552536'
'rs6716987'
'rs476995'
'rs34342'
'rs2039723'
'rs6054380'
'rs6151461'
'rs2246522'
'rs12267339'
'rs12232473'
'rs3761407'
'rs11872765'
'rs6781660'
'rs12422642'
'rs6502207'
'rs3761407'
'rs10113535'
'rs9381256'
'rs4434691'
'rs11599656'
'rs1421221'
'rs2392644'
'rs4792373'
'rs9875875'
'rs10811612'
'rs6425557'
'rs703467'
'rs9485655'
'rs4808441'
'rs7207727'
'rs11878348'
'rs1275731'
'rs4924946'
'rs6984521'
'rs4867173'
'rs2567846'
'rs289183'
'rs8092880'
'rs5976022'
'rs9944399'
'rs1259578'
'rs7978303'
'rs4407729'
'rs4474999'
'rs6093346'
'rs1457244'
'rs9579084'
'rs11082909'
'rs16966555'
'rs7285187'
'rs12614856'
'rs10104278'
'rs11243883'
'rs12463221'
'rs12423152'
'rs9536407'
'rs2878901'
'rs796102'
'rs7816924'
'rs16982203'
'rs7296952'
'rs10845990'
'rs9847142'
'rs11708764'
'rs12585722'
'rs3803359'
'rs17261512'
'rs10499763'
'rs1401338'
'rs2090628'
'rs3803359'
'rs1492639'
'rs4356808'
'rs761125'
'rs7323518'
'rs4684813'
'rs1529955'
'rs9572709'
'rs11045929'
'rs7919387'
'rs7024102'
'rs10965197'
'rs4720300'
'rs6503146'
'rs9318973'
'rs1950543'
'rs449847'
'rs9937572'
'rs4750341'
'rs10757027'
'rs334930'
'rs6995787'
'rs7247369'
'rs789752'
'rs16940999'
'rs16940999'
'rs7085413'
'rs2355988'
'rs10739978'
'rs12989936'
'rs3752135'
'rs9532806'
'rs802249'
'rs4376484'
'rs920706'
'rs3891720'
'rs4904984'
'rs4289865'
'rs11249454'
'rs17499409'
'rs1548184'
'rs2561829'
'rs178268'
'rs4677181'
'rs2561829'
'rs7170418'
'rs9546762'
'rs12267339'
'rs16856504'
'rs2241873'
'rs6631192'
'rs2506262'
'rs9908177'
'rs12677803'
'rs241592'
'rs284157'
'rs17139100'
'rs6765418'
'rs1548783'
'rs12236909'
'rs10779543'
'rs1962529'
'rs7868935'
'rs8094020'
'rs10184784'
'rs2151274'
'rs7859015'
'rs3747152'
'rs6445877'
'rs1170158'
'rs172676'
'rs3796259'
'rs9892016'
'rs7077335'
'rs17055200'
'rs1498034'
'rs3965331'
'rs570430'
'rs2156323'
'rs9313144'
'rs580411'
'rs1982691'
'rs4767206'
'rs7031261'
'rs2119267'
'rs6664712'
'rs16964690'
'rs7794406'
'rs202589'
'rs1142468'
'rs6502300'
'rs10886673'
'rs755657'
'rs11878563'
'rs11143794'
'rs6022584'
'rs9361923'
'rs10899059'
'rs7006871'
'rs2209140'
'rs4790124'
'rs9315384'
'rs12646626'
'rs9900513'
'rs1979021'
'rs10047207'
'rs28758577'
'rs9530729'
'rs2156323'
'rs247751'
'rs6992319'
'rs2119380'
'rs904076'
'rs1605085'
'rs668064'
'rs10908907'
'rs11214805'
'rs11874359'
'rs9784692'
'rs10739978'
'rs7615876'
'rs8041719'
'rs6989175'
'rs1734361'
'rs2667657'
'rs234062'
'rs4769060'
'rs16921295'
'rs12583022'
'rs11051106'
'rs11044995'
'rs10812719'
'rs2667657'
'rs13386767'
'rs1946955'
'rs12873775'
'rs771573'
'rs2650757'
'rs277777'
'rs9552432'
'rs11055677'
'rs10894880'
'rs17688313'
'rs7241510'
'rs10772760'
'rs12526973'
'rs2836999'
'rs2062737'
'rs4411466'
'rs7319796'
'rs1375940'
'rs11078210'
'rs3746209'
'rs943749'
'rs2172507'
'rs6562177'
'rs6502048'
'rs16856504'
'rs7950414'
'rs4870322'
'rs6647797'
'rs2731379'
'rs1634987'
'rs17012821'
'rs4374804'
'rs10487123'
'rs17721902'
'rs4428104'
'rs17721902'
'rs1906404'
'rs17068439'
'rs2691054'
'rs7759669'
'rs10817864'
'rs12452946'
'rs10821903'
'rs7326967'
'rs11673011'
'rs814527'
'rs334930'
'rs10933376'
'rs1532862'
'rs222790'
'rs9553342'
'rs12526973'
'rs11166896'
'rs11166896'
'rs1533058'
'rs4808199'
'rs2032236'
'rs6985460'
'rs2691054'
'rs2608049'
'rs157387'
'rs5981813'
'rs11620195'
'rs9551207'
'rs10879560'
'rs2172507'
'rs9897420'
'rs9517847'
'rs1984870'
'rs1029837'
'rs2294301'
'rs6989175'
'rs5750102'
'rs201611'
'rs2496387'
'rs943337'
'rs2725039'
'rs10963602'
'rs880165'
'rs16937574'
'rs10739001'
'rs11919713'
'rs140078'
'rs9983038'
'rs8084714'
'rs2654103'
'rs9860828'
'rs2208395'
'rs480432'
'rs3785691'
'rs13051311'
'rs10116558'
'rs333134'
'rs2157192'
'rs1922829'
'rs1183798'
'rs140078'
'rs2458789'
'rs1050955'
'rs6089219'
'rs2976296'
'rs8128120'
'rs4792571'
'rs17153464'
'rs6502958'
'rs2203615'
'rs2813368'
'rs11909481'
'rs6982018'
'rs12141015'
'rs11188952'
'rs6907188'
'rs2387355'
'rs16920506'
'rs919270'
'rs3859321'
'rs1259578'
'rs9552217'
'rs8102534'
'rs9540573'
'rs13068114'
'rs10161762'
'rs3862996'
'rs1569723'
'rs7648664'
'rs601818'
'rs9570686'
'rs16948162'
'rs1416745'
'rs7214429'
'rs2476211'
'rs10189709'
'rs10956333'
'rs9678901'
'rs2300690'
'rs17139100'
'rs241166'
'rs714677'
'rs9508271'
'rs12995496'
'rs3815792'
'rs12781902'
'rs1457244'
'rs11172420'
'rs10461728'
'rs2700062'
'rs6792261'
'rs7030730'
'rs2724778'
'rs934152'
'rs17070809'
'rs11125590'
'rs10843423'
'rs13378390'
'rs7638884'
'rs11113593'
'rs11649975'
'rs541639'
'rs2806594'
'rs6942618'
'rs2721861'
'rs9595630'
'rs10215180'
'rs2876726'
'rs7809059'
'rs403000'
'rs13092498'
'rs7662945'
'rs7218185'
'rs7859015'
'rs12585722'
'rs242670'
'rs9573321'
'rs7716829'
'rs9678660'
'rs914232'
'rs10278233'
'rs11129919'
'rs4653749'
'rs17194126'
'rs13191030'
'rs9686966'
'rs325105'
'rs6503137'
'rs2330767'

## Sheet: breast_cancer
'rs17088238'
'rs9616659'
'SNP_A-1916909'
'rs1830876'
'rs1627802'
'rs1514867'
'SNP_A-4276906'
'rs10752369'
'rs13129525'
'rs32489'
'rs2183902'
'rs4679029'
'SNP_A-1856501'
'rs1459375'
'rs17450114'
'rs10941538'
'rs10192060'
'rs10517460'
'rs954765'
'rs3867286'
'rs2069662'
'rs7579373'
'rs7205704'
'rs2274055'
'rs1937991'
'rs17038799'
'rs2256639'
'rs11615811'
'rs17073525'
'rs719204'
'SNP_A-4196610'
'rs10741628'
'rs9820942'
'rs2063403'
'rs4413537'
'rs9292856'
'rs7156144'
'rs318934'
'rs7607695'
'rs7175886'
'rs433670'
'rs7278719'
'rs4716071'
'rs6475803'
'rs2322095'
'rs4545261'
'rs4381121'
'rs13250548'
'rs318931'
'SNP_A-2248670'
'rs332431'
'rs7167466'
'SNP_A-2061106'
'SNP_A-4271892'
'rs6451634'
'rs367213'
'rs17762161'
'rs17688984'
'rs7155911'
'rs11725916'
'rs2401718'
'rs611774'
'rs4646726'
'rs10852037'
'rs9303988'
'SNP_A-1951057'
'rs149091'
'rs7789833'
'rs11755763'
'rs2183463'
'rs11242886'
'rs1584482'
'rs16878547'
'rs8179976'
'rs10514906'
'rs6861434'
'rs417699'
'rs12878981'
'rs409408'
'rs17129427'
'rs1821715'
'SNP_A-4271699'
'rs1471941'
'rs6451633'
'rs6889233'
'rs17776417'
'rs7718028'
'rs383449'
'rs1678396'
'rs11622168'
'rs11234429'
'rs1861612'
'rs7053871'
'SNP_A-4300571'
'rs867789'
'rs7894098'
'rs10503936'
'rs10255198'
'rs1880343'
'rs1518324'
'rs7515728'
'rs11173033'
'rs12060189'
'rs4676345'
'rs6756630'
'rs9438945'
'rs954035'
'rs661221'
'rs669303'
'rs6840086'
'rs1209810'
'rs11633436'
'rs1518681'
'rs1477879'
'rs453078'
'SNP_A-4249412'
'rs6655688'
'rs988397'
'SNP_A-1810156'
'rs10842398'
'rs944940'
'rs10489167'
'SNP_A-1928714'
'rs6020103'
'rs2032500'
'rs620268'
'SNP_A-4286847'
'rs10895607'
'rs10785739'
'rs10913797'
'rs1033391'
'rs11041374'
'rs2861562'
'rs12712247'
'rs17050260'
'SNP_A-2061999'
'rs6578062'
'SNP_A-2154253'
'rs3135322'
'rs384329'
'rs1333827'
'rs1347851'
'rs2834112'
'rs627178'
'rs12692588'
'rs9872847'
'rs17248645'
'rs1464750'
'rs2533146'
'SNP_A-4275496'
'rs13405170'
'rs6655593'
'rs4618876'
'rs2691184'
'rs499608'
'rs209126'
'rs6908859'
'rs12464547'
'rs430308'
'SNP_A-4242409'
'rs384329'
'rs7313474'
'SNP_A-1841787'
'rs11220343'
'SNP_A-2197839'
'rs1776219'
'rs10278403'
'rs6708382'
'rs9396812'
'rs6686714'
'rs1964337'
'SNP_A-4242409'
'rs407486'
'rs1864648'
'rs7722980'
'rs2424664'
'rs6883317'
'rs12107849'
'SNP_A-4224670'
'rs17139820'
'rs2817806'
'rs4756319'
'rs6747930'
'rs17768388'
'rs912790'
'rs1110689'
'rs1868522'
'rs871786'
'rs7587877'
'rs4641709'
'rs2210398'
'rs4886813'
'rs11128699'
'SNP_A-1853889'
'rs10803620'
'SNP_A-2022075'
'rs2125443'
'rs11715081'
'rs1107024'
'rs11208871'
'rs577743'
'rs2710263'
'SNP_A-2183731'
'rs4815307'
'rs17405538'
'rs235503'
'rs1918317'
'rs749672'
'rs606403'
'rs2252992'
'rs7831770'
'rs1166722'
'rs4741672'
'rs11683984'
'rs1122118'
'SNP_A-4290054'
'SNP_A-1802120'
'rs11617065'
'rs12544142'
'rs818822'
'SNP_A-2138904'
'SNP_A-2173447'
'rs41486950'
'rs1864648'
'rs11942645'
'rs10785736'
'rs10930407'
'rs7925002'
'rs740666'
'rs10789789'
'rs8070640'
'rs1433062'
'rs6017164'
'rs10745023'
'rs5975953'
'rs7588807'
'rs9283790'
'rs2576933'
'rs701057'
'rs7557880'
'SNP_A-2127089'
'rs12705390'
'rs9384704'
'rs10789144'
'rs2715133'
'rs6486961'
'rs1233508'
'rs1403247'
'rs1922357'
'SNP_A-2048175'
'rs2575617'
'rs4795808'
'rs12621491'
'rs11244391'
'rs3862251'
'rs7943210'
'rs10079691'
'rs7255889'
'SNP_A-4261091'
'rs10425196'
'rs10106750'
'SNP_A-2266977'
'rs2836416'
'rs4782023'
'rs2779721'
'rs1405320'
'rs2802421'
'rs7271978'
'rs34616'
'rs4380793'
'rs12030347'
'rs10800269'
'rs2044895'
'rs10498187'
'rs956110'
'rs1501548'
'rs7635031'
'rs6044617'
'rs7044577'
'rs5931178'
'rs7282705'
'rs9881120'
'rs2221440'
'rs1618891'
'rs3131091'
'rs9287619'
'rs2122024'
'rs13022609'
'rs949881'
'rs2333406'
'rs2090572'
'rs12507397'
'rs11151628'
'rs1216413'
'rs7109666'
'SNP_A-1834818'
'rs1028458'
'rs17401445'
'rs6578139'
'SNP_A-1921990'
'rs2610126'
'rs1931822'
'rs10492294'
'rs10780476'
'rs17091952'
'SNP_A-2288129'
'rs7202317'
'SNP_A-4298215'
'rs12912927'
'rs10089157'
'SNP_A-4267015'
'SNP_A-4283567'
'rs4652363'
'rs166050'
'SNP_A-4299911'
'rs9287955'
'rs11654275'
'rs10964862'
'rs12135834'
'rs961233'
'rs2594779'
'rs1351039'
'rs7924726'
'rs2503675'
'rs2760901'
'rs10401578'
'rs17098217'
'rs9535105'
'rs4355108'
'SNP_A-2195855'
'rs1862871'
'rs3748550'
'rs10780477'
'rs12588509'
'rs521721'
'rs782984'
'rs12427267'
'SNP_A-1968835'
'rs546240'
'rs12490957'
'rs11233280'
'SNP_A-2121927'
'rs1107027'
'rs4716663'
'rs9398191'
'rs4892514'
'SNP_A-2169720'
'rs2336106'
'SNP_A-1951825'
'rs6744327'
'SNP_A-4283567'
'rs995927'
'rs9384703'
'rs6505356'
'rs4622897'
'SNP_A-2071464'
'rs13186331'
'rs4147063'
'rs9988299'
'rs1969944'
'rs17006942'
'SNP_A-4273322'
'rs2400236'
'rs1958534'
'rs934035'
'rs504202'
'rs981013'
'rs4954486'
'rs2691187'
'rs7766133'
'rs268069'
'SNP_A-4299911'
'rs7789719'
'rs1387502'
'rs6506350'
'rs7934819'
'SNP_A-2006707'
'rs11848645'
'rs10163968'
'rs7019268'
'rs13035764'
'rs7654800'
'rs7731058'
'rs6848074'
'rs515495'
'rs4860146'
'rs6687834'
'rs9318233'
'rs7710970'
'rs1533586'
'rs1453394'
'rs7118489'
'rs9926973'
'rs9298203'
'rs13156637'
'rs2812295'
'rs11743702'
'rs1005196'
'SNP_A-4199023'
'rs7927911'
'rs649039'
'SNP_A-4272836'
'rs12530266'
'rs32853'
'rs880808'
'SNP_A-2207323'
'rs10043114'
'rs10949615'
'rs12128122'
'rs2668549'
'rs7727777'
'SNP_A-4224775'
'rs6502959'
'rs12442232'
'rs7935680'
'SNP_A-4225060'
'rs9543499'
'rs7931309'
'rs12658204'
'rs6039355'
'rs8065311'
'rs10732488'
'rs1545487'
'rs3204690'
'SNP_A-1828635'
'rs6598368'
'rs10790340'
'rs4646645'
'SNP_A-4261000'
'rs2348886'
'rs2834559'
'SNP_A-2312169'
'rs1946303'
'SNP_A-4275496'
'rs10101202'
'rs10830100'
'rs9941364'
'rs2611622'
'rs4675490'
'SNP_A-1998260'
'rs602074'
'rs2443152'
'rs2573292'
'rs4672338'
'rs41352547'
'rs733738'
'rs17417493'
'SNP_A-2028199'
'rs1896484'
'rs934034'
'rs234491'
'rs1177264'
'rs10736804'
'rs6425603'
'SNP_A-2283950'
'rs7959654'
'rs2919366'
'rs11002139'
'rs1899443'
'rs3786455'
'rs7228756'
'rs2560934'
'rs1397814'
'rs388685'
'rs2668529'
'rs13419008'
'rs7829132'
'rs17272607'
'rs1197850'
'rs9950450'
'rs10837503'
'rs6540061'
'rs1499624'
'rs2812294'
'rs1776219'
'rs3829124'
'rs10265504'
'rs7589990'
'rs7783388'
'rs2278873'
'rs7535398'
'rs1157500'
'SNP_A-4220765'
'rs1469369'
'rs797002'
'rs6131893'
'rs11978267'
'rs1545488'
'SNP_A-2200236'
'SNP_A-2020595'
'rs2838855'
'rs1530966'
'rs4814584'
'SNP_A-1910590'
'rs1453393'
'rs268314'
'rs3172332'
'rs925421'
'rs17021922'
'rs6976501'
'SNP_A-2102846'
'rs5937829'
'rs11072625'
'rs470822'
'rs11224957'
'rs1017604'
'rs4075386'
'rs2221099'
'rs12804445'
'SNP_A-1885246'
'SNP_A-1952514'
'rs2727721'
'rs5761769'
'SNP_A-2096980'
'SNP_A-2169182'
'rs10868943'
'rs1177298'
'rs10191166'
'rs10824537'
'rs4733792'
'rs648441'
'rs29129'
'rs10229603'
'rs687572'
'rs638527'
'rs10830098'
'rs4665150'
'SNP_A-4254742'
'rs10500431'
'rs1028920'
'rs206975'
'rs7046787'
'rs4809117'
'rs1074501'
'rs969934'
'rs6056333'
'rs12248375'
'rs7666215'
'rs323720'
'SNP_A-1875679'
'SNP_A-2043349'
'rs1568428'
'rs1963982'
'rs10848112'
'rs7774322'
'rs4333265'
'rs728006'
'rs157604'
'rs2575642'
'rs2575636'
'rs2779708'
'rs2295104'
'rs12643059'
'rs2082967'
'rs4861947'
'rs657228'
'rs6477737'
'SNP_A-4291393'
'rs1407975'
'rs2198246'
'rs1510666'
'rs1510671'
'rs2400795'
'rs11972887'
'rs12331250'
'SNP_A-4242105'
'rs9955521'
'rs17821226'
'rs9309200'
'rs17559639'
'rs1667928'
'SNP_A-4242105'
'rs606403'
'rs971626'
'rs9898810'
'rs7068079'
'rs9646784'
'rs2370741'
'rs4458852'
'rs4812779'
'SNP_A-2146815'
'rs3794075'
'rs6647800'
'rs6547436'
'rs2137796'
'rs12782055'
'rs2464870'
'rs11843448'
'rs7540260'
'rs11996027'
'rs1117262'
'rs9572922'
'rs11037866'
'rs962788'
'rs295543'
'rs9635247'
'rs16966149'
'rs17083818'
'SNP_A-4258673'
'rs10506195'
'rs10521291'
'rs964984'
'rs10521017'
'rs1006779'
'rs1427643'
'rs7601571'
'rs4074766'
'rs1470868'
'rs2352776'
'rs12222886'
'rs11059151'
'rs2025535'
'rs4825889'
'rs4882819'
'rs7108624'
'rs4090174'
'rs1965531'
'rs3858650'
'rs11872754'
'SNP_A-4195169'
'rs7205'
'rs2103788'
'rs10130998'
'rs10823264'
'rs11732583'
'rs9572921'
'SNP_A-2212123'
'rs13383716'
'rs4828327'
'rs5941729'
'rs1624415'
'rs7639900'
'rs6726634'
'SNP_A-4207828'
'rs11005055'
'rs151130'
'rs4738044'
'rs6727517'
'rs1881558'
'rs12130319'
'rs10744560'
'rs813188'
'rs2296347'
'rs1376894'
'rs9815393'
'SNP_A-4204301'
'rs654281'
'rs2753422'
'rs404'
'rs10945168'
'rs12574595'
'rs17487529'
'rs2388563'
'rs12446781'
'rs4557688'
'rs35429502'
'rs1492921'
'rs292936'
'rs4880595'
'rs9808421'
'rs7040604'
'rs8134934'
'rs3786501'
'rs5994231'
'rs6810229'
'rs12469634'
'rs584050'
'rs17796622'
'rs470403'
'rs4803715'
'SNP_A-2081390'
'rs1027800'
'rs487003'
'SNP_A-4294300'
'rs7104839'
'rs897989'
'SNP_A-4260360'
'rs2076257'
'SNP_A-2240021'
'SNP_A-4269867'
'SNP_A-2181812'
'rs4426172'
'rs9635246'
'rs782978'
'SNP_A-4279025'
'SNP_A-4287997'
'rs235665'
'SNP_A-2006707'
'rs2480494'
'rs6619774'
'rs2480490'
'rs11950843'
'rs1999334'
'rs10952628'
'rs11259613'
'rs6825397'
'rs7940493'
'rs868978'
'rs11244392'
'rs10793993'
'rs590987'
'rs7563050'
'rs16852140'
'rs6881493'
'rs4379117'
'rs7926544'
'SNP_A-1932488'
'rs1124000'
'rs7985658'
'rs9415357'
'SNP_A-2274959'
'rs11020107'
'rs6590604'
'rs11043079'
'rs13383563'
'rs7553191'
'rs1418032'
'rs7641626'
'rs10898286'
'rs41396746'
'rs210780'
'rs4722536'
'rs6428586'
'rs10458778'
'rs1353348'
'rs4562295'
'SNP_A-1881230'
'rs235487'
'rs1365649'
'rs11857450'
'rs1609520'
'rs424672'
'rs7250897'
'rs6936529'
'rs7603714'
'rs581487'
'SNP_A-1921068'
'rs1435070'
'rs9524268'
'rs2271514'
'SNP_A-4299886'
'rs4095095'
'rs992206'
'rs13008843'
'rs857818'
'rs6032948'
'SNP_A-2285232'
'rs7930823'
'rs12638707'
'rs3786539'
'rs4631369'
'rs10209643'
'rs562187'
'rs8066114'
'rs7645848'
'rs4622454'
'rs1875031'
'SNP_A-4276599'
'rs1108629'
'rs1200131'
'rs9291290'
'rs8106386'
'SNP_A-2237381'
'rs10512215'
'rs7598745'
'rs11155475'
'rs11121703'
'rs2295342'
'SNP_A-1800089'
'rs6441992'
'rs10493847'
'rs2051434'
'rs2130937'
'SNP_A-4277944'
'rs9841241'
'rs6813587'
'SNP_A-2030314'
'rs2123133'
'rs7888448'
'rs9321999'
'rs1034796'
'rs7590347'
'rs261471'
'rs2616410'
'rs10914189'
'rs2059742'
'rs12254566'
'rs2045448'
'SNP_A-2227969'
'rs10135394'
'rs7151972'
'rs7947949'
'SNP_A-4283709'
'rs4885137'
'rs12435597'
'rs949882'
'rs194802'
'rs681900'
'rs3936194'
'rs1937142'
'rs1554983'
'rs2275803'
'rs6460669'
'rs3787508'
'rs7539202'
'rs7222713'
'rs2292275'
'rs29761'
'rs3901153'
'rs2120704'
'rs4314638'
'rs685769'
'rs1993329'
'rs20455'
'rs9729837'
'rs726263'
'rs1364805'
'SNP_A-4280165'
'rs10852038'
'rs2838842'
'rs17819181'
'rs679407'
'rs9726866'
'rs1930788'
'SNP_A-2288198'
'rs11090463'
'rs1010788'
'rs667902'
'rs7844897'
'rs3114661'
'rs4702015'
'rs1368380'
'rs12474028'
'SNP_A-2235726'
'SNP_A-2135142'
'rs329470'
'rs1781116'
'rs2575649'
'rs2838826'
'rs29049'
'SNP_A-4209165'
'rs7928108'
'rs1376910'
'rs7572345'
'rs2330785'
'rs2247089'
'rs933461'
'rs1602511'
'rs9903431'
'rs9651754'
'SNP_A-2111349'
'rs5922139'
'SNP_A-2174106'
'SNP_A-2301485'
'rs615153'
'rs1378612'
'rs6706295'
'rs340397'
'rs10743918'
'rs7914647'
'rs4652470'
'rs7199829'
'rs3803195'
'rs6017787'
'rs10747304'
'rs10933376'
'rs7033404'
'rs1514831'
'rs13387245'
'SNP_A-4248193'
'rs4446310'
'rs2320798'
'rs8064844'
'rs12620471'
'SNP_A-2041709'
'SNP_A-2123368'
'rs4793993'
'rs7766266'
'rs1903586'
'rs4652424'
'rs10947808'
'rs8098543'
'rs13254458'
'SNP_A-4243530'
'rs1938936'
'rs4757268'
'rs11266707'
'rs2114217'
'rs2161917'
'rs2039810'
'rs11138957'
'rs2779723'
'rs546343'
'rs2291619'
'SNP_A-4289931'
'rs13029093'
'rs12909423'
'rs627017'
'rs2480350'
'rs1386306'
'rs11556200'
'rs3930537'
'rs5953564'
'rs1483309'
'rs7090073'
'rs2769609'
'rs12435764'
'rs2182021'
'SNP_A-4304872'
'rs533116'
'rs1949914'
'rs9307592'
'rs3867242'
'SNP_A-2072537'
'rs2663'
'rs6826653'
'SNP_A-2211679'
'SNP_A-2266399'
'rs2417658'
'SNP_A-4301553'
'rs3772413'
'rs11856348'
'rs3010367'
'SNP_A-1994725'
'rs12490488'
'rs7617735'
'rs1857434'
'rs531997'
'rs7548984'
'rs11259651'
'rs1886519'
'rs9894332'
'rs6873373'
'rs2128313'
'rs673421'
'rs6454769'
'rs4900321'
'rs1014422'
'rs1061799'
'rs9984901'
'rs2017484'
'rs7108095'
'rs130862'
'rs6619797'
'rs11013514'
'SNP_A-4299225'
'rs2564117'
'rs1373663'
'rs11232861'
'rs9522137'
'rs6952506'
'rs2346877'
'rs7944887'
'rs11162615'
'rs17792641'
'rs3131074'
'rs1002925'
'rs6131892'
'rs4395860'
'rs9257616'
'rs6753020'
'rs2107140'
'rs10147967'
'rs1371457'
'rs13117737'
'rs2564118'
'rs11724809'
'rs1177234'
'rs2189943'
'SNP_A-4258954'
'rs10005921'
'rs3749970'
'SNP_A-1913768'
'rs9358309'
'rs7778778'
'rs2454535'
'rs1537832'
'rs1569492'
'rs450015'
'rs7985228'
'SNP_A-2041610'
'rs3824451'
'SNP_A-4281980'
'rs9947632'
'rs250271'
'rs6751279'
'rs4648890'
'rs10103696'
'rs10957008'
'rs4602358'
'rs6093929'
'rs11683069'
'rs2575635'
'rs10930757'
'rs7642958'
'rs1389087'
'rs41411146'
'rs2633939'
'SNP_A-4253101'
'rs1864648'
'rs1955749'
'rs7587218'
'rs9944249'
'SNP_A-4284499'
'rs12702949'
'rs439312'
'rs389977'
'rs4530234'
'rs7984378'
'rs1687064'
'rs17504733'
'rs6540742'
'rs4236167'
'rs209163'
'rs377392'
'rs3131102'
'rs235493'
'SNP_A-4293548'
'rs4716446'
'rs4672394'
'rs11767486'
'rs11204613'
'rs10005921'
'rs2719391'
'rs2719381'
'rs12670999'
'rs1574417'
'SNP_A-1912085'
'rs12776234'
'rs506511'
'rs1055492'
'rs1430155'
'rs17648477'
'SNP_A-1997807'
'rs10818653'
'rs1500370'
'rs4765496'
'rs7171261'
'rs1540321'
'rs1410041'
'rs7048625'
'SNP_A-1805826'
'rs16953661'
'rs187747'
'rs6667430'
'rs11753185'
'rs851123'
'rs749516'
'rs7814992'
'rs7314131'
'rs1453240'
'SNP_A-2024382'
'rs475233'
'rs7528811'
'rs9834958'
'rs17829549'
'rs17018225'
'SNP_A-2042853'
'rs243865'
'rs7824374'
'rs10045084'
'rs11830382'
'rs5937670'
'rs6767684'
'rs1515950'
'SNP_A-2216727'
'rs10958514'
'rs1600794'
'rs7001591'
'rs794108'
'rs11111629'
'rs1901455'
'rs152191'
'rs7595084'
'rs5938788'
'rs17022519'
'rs4888652'
'rs7973562'
'rs3103778'
'rs885065'
'rs2735974'
'rs243866'
'rs12106714'
'rs4320961'
'rs2744803'
'rs11884801'
'rs4332488'
'rs1687061'
'SNP_A-2224514'
'rs9288606'
'rs518437'
'rs8088821'
'rs425221'
'rs407731'
'rs397913'
'rs677589'
'rs2102360'
'rs2207451'
'rs17326775'
'SNP_A-4289448'
'rs7529070'
'rs6779419'
'rs2503678'
'rs1553047'
'SNP_A-4267226'
'SNP_A-1906018'
'rs10177730'
'rs4526648'
'rs1822155'
'rs6548846'
'rs624319'
'rs4857616'
'rs2206040'
'rs3129103'
'rs7297210'
'rs4887500'
'rs12109104'
'rs500739'
'rs6816398'
'rs10795075'
'rs1908920'
'rs7730551'
'SNP_A-2296623'
'rs4646739'
'rs134931'
'rs2345113'
'rs6424740'
'rs17022501'
'rs776284'
'rs2624916'
'rs7943771'
'rs7237852'
'rs2296851'
'rs9812397'
'rs11762933'
'rs11204620'
'rs6586487'
'rs4432340'
'rs10500267'
'SNP_A-2058625'
'SNP_A-2212365'
'SNP_A-4279623'
'SNP_A-2058625'
'rs425221'
'rs17501512'
'rs2909931'
'rs7326738'
'rs2321850'
'rs1417562'
'rs10764939'
'rs2213369'
'SNP_A-4286451'
'rs10889189'
'SNP_A-2168427'
'rs4857724'
'rs2936193'
'rs7034790'
'rs10780475'
'rs1477106'
'rs11682929'
'rs9401968'
'rs818812'
'SNP_A-4292147'
'rs27458'
'rs1620326'
'rs10463725'
'SNP_A-4216724'
'rs6106204'
'rs7999528'
'rs10927166'
'rs6865521'
'rs12950013'
'rs1166723'
'rs945559'
'rs782522'
'rs12548549'
'rs2270822'
'rs12377350'
'rs4296418'
'rs9573367'
'rs9882210'
'rs11197544'
'SNP_A-4253205'
'rs11654944'
'rs4326759'
'rs10842241'
'rs10785739'
'rs6484487'
'rs17412556'
'rs12023927'
'rs2365273'
'rs1450194'
'rs7633686'
'rs2142714'
'rs16998726'
'rs2082603'
'rs2424667'
'rs539958'
'rs2424671'
'rs980607'
'rs5938763'
'rs2793761'
'rs16878190'
'rs404157'
'SNP_A-2136392'
'SNP_A-2276189'
'rs9300560'
'rs2171710'
'rs17126232'
'rs16915495'
'rs7679654'
'rs2973184'
'rs6589622'
'rs7945999'
'rs6851444'
'rs10232478'
'rs7556921'
'rs4638663'
'SNP_A-1939859'
'rs1321116'
'rs10258282'
'rs111932'
'rs12670165'
'rs10484601'
'rs17692507'
'rs1263965'
'rs4805298'
'rs17353958'
'rs2973182'
'rs12402838'
'rs1550816'
'rs3760083'
'rs7875268'
'rs7327166'
'rs2628152'
'rs12252890'
'rs17198805'
'rs588452'
'rs17691999'
'rs16944568'
'rs6708382'
'rs7857434'
'rs16852700'
'rs17403010'
'SNP_A-2244912'
'SNP_A-1888836'
'rs12577082'
'rs7580440'
'rs898367'
'rs2373907'
